# Supplementary material for: Quantified pathway mutations associate epithelial-mesenchymal transition and immune escape with poor prognosis and immunotherapy resistance of head and neck squamous cell carcinoma
Source: BMC Med Genomics. 2024 Feb 8;17:49. doi: 10.1186/s12920-024-01818-6 (PMC10854145; doi:10.1186/s12920-024-01818-6)
Supplement: Supplementary file 2 — Additional file 2: Table S1. Clinical characteristics of the HNSC patients used in this study. [file 12920_2024_1818_MOESM2_ESM.xls]

## Sheet: Table S1
Table S1 Clinical characteristics of the HNSC patients used in this study
	TCGA cohort	Chen, H et al. 2021	GSE65858	GSE40774	GSE39366	GSE117973	GSE41613
Age
<60	256	63	117		57	25	34
>=60	245	45	153		81	52	63
unkown				134
Gender
male	134	94	47	23	43	17	31
female	368	14	223	111	95	60	66
Primary site
Larynx and hypopharynx	126	49	81	12	43	16
Oral cavity	310	49	83	25	55	29
Oropharynx	65	6	102	76	34	32
unkown	0	4	4	30	6	0	97
Smoking
yes	369	77	48		109	53
no	132	31	222		27	24
unkown	0		0	134	2	0	97
HPV status
Negative	420	108	196	76	82	54	97
Postive	72		60	58	13	23	0
unkown	9		14	0	43	0	0
Stage
I/II	114	32	55	0	24	37	41
III/IV	374	76	215	0	104	40	56
unkown	13		0	134	10	0	0
OS.time(days)
Mean	959	543	883	1320
Quartile	377; 1276	312; 707	598; 1073	510; 1980
OS.state
yes	219	88	176	51
no	282	16	94	46
unkown	0		0	0
Alcohol
yes	335	56
no	160	23
unkown	6	29

## Sheet: Table S2
Table S2 IWHMB for TCGA HNSCC
IWHMB	TCGA-4P-AA8J-01A	TCGA-BA-4074-01A	TCGA-BA-4075-01A	TCGA-BA-4076-01A	TCGA-BA-4077-01B	TCGA-BA-4078-01A	TCGA-BA-5149-01A	TCGA-BA-5151-01A	TCGA-BA-5152-01A	TCGA-BA-5153-01A	TCGA-BA-5555-01A	TCGA-BA-5556-01A	TCGA-BA-5557-01A	TCGA-BA-5558-01A	TCGA-BA-5559-01A	TCGA-BA-6868-01B	TCGA-BA-6869-01A	TCGA-BA-6870-01A	TCGA-BA-6871-01A	TCGA-BA-6872-01A	TCGA-BA-6873-01A	TCGA-BA-7269-01A	TCGA-BA-A4IF-01A	TCGA-BA-A4IG-01A	TCGA-BA-A4IH-01A	TCGA-BA-A4II-01A	TCGA-BA-A6D8-01A	TCGA-BA-A6DA-01A	TCGA-BA-A6DB-01A	TCGA-BA-A6DD-01A	TCGA-BA-A6DE-01A	TCGA-BA-A6DF-01A	TCGA-BA-A6DG-01A	TCGA-BA-A6DI-01A	TCGA-BA-A6DJ-01A	TCGA-BA-A6DL-01A	TCGA-BA-A8YP-01A	TCGA-BB-4217-01A	TCGA-BB-4223-01A	TCGA-BB-4224-01A	TCGA-BB-4225-01A	TCGA-BB-4227-01A	TCGA-BB-4228-01A	TCGA-BB-7870-01A	TCGA-BB-8596-01A	TCGA-BB-8601-01A	TCGA-BB-A5HU-01A	TCGA-BB-A5HY-01A	TCGA-BB-A5HZ-01A
TNFA_SIGNALING_VIA_NFKB	-0.631926	0.90424	-0.543317	0.0804667	1.2236	0.0387183	0.0260007	-0.691041	0.774603	-0.554627	1.14068	-0.562295	-0.455303	0.729625	-0.3829	-0.721097	-0.242516	-0.595399	0.118236	0.424295	0.306913	0.123981	0.57571	-0.452391	-0.479033	-0.412707	-0.671753	-0.231431	4.74038	-0.642255	-0.671704	0.15156	-0.349631	-0.555208	-0.301113	-0.557198	1.15797	-0.141421	-0.453584	-0.516267	-0.526226	-0.0353713	-0.501772	0.276266	-0.409287	-0.639005	-0.679056	-0.846772	-0.648219
HYPOXIA	-0.631926	0.23187	-0.542885	-0.274766	-0.998189	0.746388	0.770398	0.069004	-0.514501	0.898882	-0.777156	-0.562295	-0.455303	-0.112157	-0.3829	-0.265548	0.0107413	-0.595399	0.0996745	0.458454	-0.641541	-0.626755	-0.593455	-0.547446	0.770933	-0.412707	0.399646	-0.18627	-0.216148	-0.642255	-0.0823383	-0.00612484	-0.349631	-0.101575	0.696962	-0.371033	1.85965	-0.141421	1.92107	-0.125321	-0.526226	-0.592928	-0.501772	-0.101231	-0.409287	-0.639005	-0.582431	-0.503048	-0.508887
CHOLESTEROL_HOMEOSTASIS	-0.631926	-0.866742	-0.658824	-0.917247	2.1785	-0.098997	-0.908001	-0.691041	0.375874	-0.554627	-0.777156	-0.562295	-0.455303	-0.784875	-0.3829	-0.721097	0.547572	-0.595399	-0.724447	-0.894483	-0.641541	-0.626755	-0.593455	-0.547446	-0.479033	-0.412707	-0.671753	-0.850078	-0.216148	-0.1689	-0.671704	-0.433215	-0.349631	-0.555208	0.445968	-0.0559244	-0.862542	-0.141421	-0.609452	0.310541	-0.526226	-0.841535	2.05381	-0.613257	-0.409287	-0.639005	-0.679056	-0.926986	0.102116
MITOTIC_SPINDLE	-0.0881416	0.35928	1.13756	1.14075	2.93967	2.66713	-0.276139	2.10342	2.04627	1.57091	1.35921	1.26893	-0.193839	1.69313	-0.3829	0.855346	2.81907	3.69615	1.27101	-0.381	-0.204668	0.0323643	-0.0184383	0.0860403	1.34885	-0.412707	0.469185	2.53775	-0.216148	2.08717	1.42121	-0.657865	2.23656	0.096241	3.08854	-0.557198	0.331239	-0.141421	2.90823	1.61124	-0.526226	0.383026	-0.501772	-0.310472	0.405158	1.06427	0.206558	3.55283	1.92979
WNT_BETA_CATENIN_SIGNALING	0.452313	0.343281	3.37736	2.06001	0.771229	1.85104	1.17903	0.627872	0.257558	-0.554627	1.0737	-0.562295	2.50747	0.476573	-0.3829	2.00302	-0.0547086	1.41143	-0.724447	0.222714	2.01787	0.499573	2.21902	-0.547446	-0.479033	2.50281	2.20533	2.24785	-0.216148	2.98843	3.70494	1.72007	2.78195	4.82611	1.30997	1.55502	0.490768	-0.141421	-0.609452	4.47029	1.90336	0.098693	-0.501772	0.36404	1.99652	1.10064	0.417247	-0.0134704	0.932628
TGF_BETA_SIGNALING	-0.631926	-0.866742	-0.658824	-0.771442	-1.07562	-0.447044	-0.908001	-0.691041	-1.15093	-0.554627	-0.777156	-0.562295	-0.455303	-0.784875	-0.3829	-0.721097	-1.002	-0.595399	-0.349144	-0.894483	-0.641541	-0.626755	-0.593455	-0.547446	-0.479033	-0.412707	-0.671753	-0.107686	-0.216148	-0.642255	-0.671704	-0.790858	-0.349631	1.00481	-0.704811	-0.557198	-0.862542	-0.141421	-0.609452	3.41244	-0.526226	1.54418	-0.501772	-0.91736	4.30296	-0.639005	1.37604	0.0814148	-0.648219
IL6_JAK_STAT3_SIGNALING	-0.631926	0.0903543	1.49242	-1.16543	-1.07562	0.123708	1.17837	4.35364	-1.15093	-0.554627	-0.777156	-0.562295	-0.455303	-0.784875	2.969	-0.721097	0.560326	-0.595399	1.03775	2.20696	-0.641541	-0.626755	-0.593455	-0.547446	-0.479033	0.175815	-0.671753	-0.151951	-0.216148	-0.642255	-0.671704	1.08934	-0.349631	-0.555208	-1.01886	-0.557198	-0.862542	-0.141421	-0.609452	-0.516267	-0.526226	1.52357	-0.501772	-0.91736	-0.409287	-0.639005	-0.679056	0.511957	1.93706
DNA_REPAIR	0.33845	0.216209	0.518476	-0.106237	1.46305	0.89324	-0.710904	0.489364	0.729326	-0.554627	3.12667	-0.562295	2.54553	3.25875	-0.3829	1.69739	-0.154189	1.20068	-0.724447	2.29336	0.417217	0.38129	0.526239	1.56085	-0.479033	2.19663	0.473662	-0.441405	-0.216148	1.14286	0.706712	0.395355	2.45308	0.419745	0.420241	1.33321	0.348648	-0.141421	-0.400234	0.404913	-0.526226	4.44374	-0.501772	0.229472	-0.409287	0.917945	0.302117	0.685438	0.766613
G2M_CHECKPOINT	-0.631926	2.26655	1.61955	2.76628	1.45022	1.1029	0.672228	1.20954	1.8724	-0.554627	0.46177	5.02834	-0.455303	1.18802	2.1406	0.405221	2.65609	2.84681	0.455547	0.465291	-0.641541	-0.527854	2.05008	0.245691	1.86167	-0.412707	-0.671753	0.0358465	-0.216148	1.7435	2.08868	-0.65853	-0.349631	-0.555208	1.47319	0.667697	1.12871	-0.141421	-0.453584	0.27163	-0.526226	-0.841535	1.10048	1.14085	0.938049	2.02829	0.0906476	1.99927	0.461679
APOPTOSIS	0.215534	0.917434	-0.117147	1.00605	-1.07562	1.21539	-0.725594	0.294994	0.175306	2.02531	-0.0819486	0.74457	-0.455303	0.186562	-0.3829	0.0799069	-1.002	-0.595399	-0.27135	0.114346	0.242878	0.332381	-0.593455	0.374389	0.558415	-0.412707	1.0654	-0.998965	-0.216148	-0.642255	0.0618867	-0.790858	-0.349631	0.380471	-0.296554	-0.326799	-0.862542	-0.141421	0.197926	0.936926	-0.309216	-0.738976	-0.501772	-0.91736	-0.409287	-0.639005	-0.169208	0.755985	1.76183
NOTCH_SIGNALING	-0.631926	-0.866742	2.89489	1.65971	0.815614	-1.09369	2.69189	-0.691041	-1.15093	-0.554627	-0.777156	0.397042	-0.455303	-0.784875	-0.3829	1.88752	-0.482121	0.505957	-0.724447	-0.894483	1.90512	-0.626755	2.78638	0.0466482	-0.479033	-0.412707	2.78572	0.351581	-0.216148	0.45238	2.64384	2.45331	-0.349631	-0.555208	1.23307	-0.557198	-0.862542	-0.141421	-0.609452	-0.516267	3.66455	-0.841535	-0.501772	-0.91736	3.74046	-0.639005	-0.679056	-0.926986	-0.648219
ADIPOGENESIS	0.304872	-0.31859	0.387788	-0.469758	-0.92056	1.06964	0.28456	-0.0826118	-0.48074	0.349539	-0.777156	-0.562295	-0.455303	-0.784875	-0.3829	-0.264653	-0.167852	-0.595399	-0.288141	-0.894483	0.994178	0.0566646	-0.593455	-0.451913	-0.479033	-0.412707	-0.120214	0.676646	-0.216148	-0.642255	-0.671704	2.38225	-0.349631	0.139881	-1.01886	-0.557198	0.232685	-0.141421	-0.609452	0.488899	0.532034	-0.0620974	-0.501772	-0.364634	0.316815	0.149069	-0.18242	-0.846369	-0.508709
ESTROGEN_RESPONSE_EARLY	-0.535695	-0.759347	-0.658824	0.130936	-0.638737	-0.116712	-0.607935	-0.573981	-0.621151	0.290778	-0.324633	-0.562295	-0.455303	-0.672916	-0.3829	-0.113529	-0.362349	0.100422	-0.724447	-0.894483	-0.641541	-0.626755	-0.593455	-0.354253	-0.479033	-0.412707	-0.671753	-0.574535	-0.216148	0.43141	-0.535008	-0.16902	-0.349631	0.15625	-0.870889	-0.557198	-0.74243	-0.141421	-0.609452	-0.516267	-0.526226	0.384358	-0.501772	-0.145519	-0.409287	-0.482941	-0.580707	-0.205856	0.343044
ESTROGEN_RESPONSE_LATE	-0.535225	-0.323264	-0.658824	-0.174816	-0.381162	-0.468187	-0.758857	-0.691041	-1.01634	-0.130442	-0.777156	-0.562295	-0.455303	-0.784875	0.895712	-0.721097	-0.68617	-0.595399	-0.140721	0.387933	-0.641541	-0.201177	-0.593455	0.302161	-0.296641	-0.412707	-0.671753	-0.831105	-0.216148	0.00720922	-0.671704	-0.522045	-0.349631	-0.168424	-0.870167	-0.557198	-0.862542	-0.141421	0.589012	-0.516267	-0.526226	-0.396144	-0.501772	-0.688789	-0.409287	-0.420912	-0.679056	0.605275	-0.133473
ANDROGEN_RESPONSE	-0.631926	-0.866742	-0.658824	-1.16543	-1.07562	-0.359667	0.996216	-0.691041	-0.15427	1.35672	-0.777156	0.98388	-0.455303	-0.784875	-0.3829	0.260201	1.54203	0.109469	-0.724447	-0.698284	-0.641541	-0.626755	-0.593455	-0.357336	-0.479033	-0.412707	-0.671753	-0.490923	4.90616	-0.642255	-0.671704	-0.790858	-0.349631	-0.555208	-0.726076	-0.557198	-0.862542	-0.141421	-0.609452	0.436323	-0.526226	-0.676415	0.947459	-0.0919111	-0.409287	1.58317	0.335573	1.97939	-0.648219
MYOGENESIS	-0.631926	0.032435	0.874358	-0.0304239	0.87983	1.73554	0.892731	0.495458	0.265693	2.71927	2.30852	0.736075	-0.455303	2.08305	-0.3829	0.412993	2.4063	0.998482	-0.0985392	-0.0778218	-0.0955432	0.928175	1.58801	0.142965	1.26527	-0.412707	3.08503	3.30891	-0.216148	0.786451	0.865816	1.73886	-0.349631	0.0285777	1.7964	0.760413	-0.0730985	-0.141421	-0.609452	-0.516267	1.64326	0.110756	0.687862	2.25598	1.78318	-0.639005	-0.0915459	1.39167	0.436689
PROTEIN_SECRETION	0.600362	-0.866742	-0.418184	0.0901927	-1.07562	0.518092	-0.908001	0.516714	2.21665	-0.554627	-0.777156	0.8682	-0.455303	0.601021	-0.3829	1.68205	-0.828704	-0.595399	0.688686	0.128557	-0.641541	-0.626755	2.2653	-0.547446	-0.479033	-0.412707	-0.43763	-0.998965	-0.216148	-0.642255	0.73865	0.959836	-0.349631	-0.555208	0.152849	-0.557198	0.376711	-0.141421	1.01603	0.930516	1.97824	-0.841535	-0.501772	-0.91736	-0.409287	-0.639005	-0.679056	-0.0904613	1.75232
INTERFERON_ALPHA_RESPONSE	0.564942	0.892209	-0.658824	-0.976093	-1.07562	-1.09369	-0.908001	1.37352	2.20694	-0.554627	-0.777156	0.323733	-0.455303	-0.784875	-0.3829	-0.721097	-1.002	-0.595399	2.08524	-0.692216	3.40645	-0.626755	-0.593455	1.42292	-0.479033	-0.412707	-0.671753	0.251981	-0.216148	-0.642255	-0.671704	-0.790858	-0.349631	0.669971	1.36907	3.5263	1.20184	-0.141421	-0.609452	-0.516267	-0.526226	-0.382933	-0.501772	1.04478	-0.409287	1.00572	-0.679056	0.433051	-0.648219
INTERFERON_GAMMA_RESPONSE	1.07023	-0.760492	0.374123	0.281424	0.512558	-0.624512	-0.908001	2.46332	2.14177	-0.554627	0.269828	1.96304	-0.455303	-0.784875	-0.3829	0.220161	-0.258142	-0.595399	1.17794	0.194773	2.37322	-0.626755	-0.593455	1.50337	0.748923	-0.412707	0.451911	-0.0418572	-0.216148	0.574813	0.391442	-0.790858	-0.349631	-0.555208	1.37532	3.13726	0.533087	-0.141421	-0.609452	-0.516267	0.985913	1.22024	-0.501772	2.04204	-0.409287	-0.639005	-0.679056	1.00128	0.593136
APICAL_JUNCTION	-0.631926	1.9686	-0.540157	-0.530051	0.621956	0.976408	-0.908001	-0.140831	0.0105578	2.91098	0.553371	-0.24691	-0.455303	-0.784875	-0.3829	-0.721097	1.90852	-0.595399	-0.724447	-0.00838238	-0.641541	-0.626755	-0.480595	-0.449791	1.44724	-0.149697	-0.671753	0.416591	-0.216148	-0.642255	0.122099	-0.790858	1.19667	2.2504	0.667133	-0.366654	-0.362986	-0.141421	2.13223	-0.516267	-0.526226	-0.13578	-0.501772	0.756629	-0.409287	1.56557	1.12448	0.612148	-0.302517
APICAL_SURFACE	0.950199	-0.383786	-0.658824	-0.748034	-0.724973	-0.469957	-0.908001	-0.691041	-0.950159	-0.554627	-0.777156	-0.562295	-0.455303	-0.784875	0.60358	-0.721097	-1.002	-0.595399	-0.724447	-0.0026697	-0.641541	3.284	-0.593455	3.64329	-0.479033	-0.412707	0.349874	-0.748565	-0.216148	-0.642255	-0.671704	-0.790858	-0.349631	-0.555208	-0.353447	-0.557198	-0.862542	-0.141421	-0.609452	-0.516267	-0.526226	-0.841535	-0.501772	-0.91736	-0.409287	-0.639005	-0.679056	-0.197763	-0.648219
HEDGEHOG_SIGNALING	4.33534	-0.866742	-0.658824	-1.16543	-0.647052	2.45414	1.48378	-0.691041	-1.15093	3.26968	-0.777156	-0.562295	-0.455303	-0.784875	-0.3829	-0.721097	-0.539885	-0.595399	3.83934	-0.349486	-0.641541	-0.626755	-0.593455	-0.547446	2.80973	-0.412707	-0.671753	-0.386876	-0.216148	-0.642255	-0.671704	-0.790858	-0.349631	-0.0237939	2.45107	0.473198	-0.862542	-0.141421	-0.609452	-0.516267	-0.526226	-0.841535	0.33285	-0.29226	-0.409287	3.85224	-0.679056	0.456517	-0.648219
COMPLEMENT	-0.631926	-0.760492	-0.658824	0.74092	-0.156549	-0.604766	2.33504	0.0578167	-0.803739	-0.554627	0.258697	-0.562295	0.776583	-0.784875	-0.3829	0.104276	0.78715	-0.419182	0.148246	-0.431447	-0.199504	-0.137238	0.0829827	-0.547446	-0.479033	-0.412707	0.185854	1.19508	0.512406	0.63263	0.155121	1.47611	-0.349631	-0.555208	-0.632831	-0.371727	2.03825	-0.141421	1.05963	-0.516267	-0.526226	-0.593855	-0.153825	1.56832	-0.240022	-0.639005	1.48364	0.696819	-0.648219
UNFOLDED_PROTEIN_RESPONSE	-0.631926	-0.866742	-0.658824	-0.162446	0.778453	-0.370009	-0.908001	-0.691041	1.02801	-0.554627	-0.573388	-0.562295	-0.455303	-0.784875	-0.3829	-0.721097	0.278214	-0.595399	-0.724447	0.470141	-0.641541	0.47329	-0.593455	1.5193	-0.479033	-0.412707	0.7043	-0.998965	-0.216148	-0.642255	-0.671704	-0.790858	-0.349631	0.196938	0.438489	-0.557198	-0.862542	-0.141421	1.49949	-0.516267	-0.526226	-0.841535	-0.501772	2.1242	-0.409287	-0.639005	1.414	0.633615	-0.401404
PI3K_AKT_MTOR_SIGNALING	-0.631926	0.920059	-0.436695	-0.322804	-0.301328	0.0162854	0.188345	-0.691041	-0.719728	-0.554627	-0.777156	-0.265499	-0.455303	0.613577	-0.3829	-0.721097	-1.002	1.12488	1.21595	2.58209	-0.641541	-0.626755	-0.593455	0.816329	-0.479033	-0.412707	-0.671753	-0.44512	-0.216148	0.723378	-0.671704	0.948182	-0.349631	-0.555208	-0.595807	-0.557198	-0.862542	-0.141421	-0.609452	-0.516267	-0.526226	1.43868	-0.501772	0.777723	-0.409287	-0.639005	0.263653	-0.926986	1.86322
MTORC1_SIGNALING	-0.631926	-0.273786	-0.658824	-0.439006	0.180866	-0.651948	0.424014	-0.211575	0.128537	-0.554627	1.33408	-0.562295	0.85954	0.105613	-0.3829	-0.117225	-0.511072	-0.595399	-0.724447	2.05892	0.337453	-0.626755	-0.593455	-0.547446	-0.479033	-0.412707	-0.671753	-0.646148	-0.216148	-0.642255	-0.671704	1.19333	-0.349631	-0.459306	0.101549	0.351978	0.66885	-0.141421	0.921718	-0.516267	-0.354846	-0.430474	0.430266	-0.91736	-0.409287	0.292053	-0.167182	-0.926986	-0.648219
E2F_TARGETS	0.796502	0.990337	0.343122	0.61716	1.46854	0.117947	-0.908001	0.551176	1.35871	0.116381	0.182355	0.880572	1.80138	1.16767	2.18828	0.301695	0.891899	1.92574	1.72454	2.75514	1.2733	0.231146	2.30853	-0.547446	-0.479033	1.06696	-0.0222277	1.82911	-0.216148	0.876978	0.589028	-0.564498	2.03563	-0.00234628	0.275318	0.514784	0.199811	-0.141421	-0.609452	0.00610184	0.166968	0.0727768	0.18972	0.726184	-0.409287	0.749336	-0.122667	1.57507	0.154083
MYC_TARGETS_V1	-0.253301	-0.866742	1.02502	-0.21106	1.01283	-0.482784	-0.908001	-0.691041	1.65617	-0.554627	0.463936	-0.083452	-0.455303	0.63846	3.35178	-0.614693	-1.002	-0.595399	-0.423475	-0.246927	-0.641541	0.47279	0.414792	0.177436	-0.479033	-0.412707	-0.671753	2.45887	-0.216148	-0.642255	-0.671704	-0.790858	-0.349631	-0.555208	0.0814402	0.218762	1.09425	-0.141421	-0.453584	-0.516267	-0.526226	-0.400728	0.836716	-0.91736	-0.409287	-0.639005	-0.679056	-0.926986	-0.648219
MYC_TARGETS_V2	-0.631926	-0.866742	1.63305	1.31923	1.17628	-1.09369	-0.908001	-0.691041	-0.182637	-0.554627	2.56824	-0.562295	-0.455303	-0.784875	-0.3829	-0.721097	-1.002	-0.595399	-0.724447	-0.894483	-0.641541	-0.626755	-0.593455	-0.547446	-0.479033	-0.412707	-0.671753	-0.998965	-0.216148	-0.642255	-0.671704	-0.790858	-0.349631	-0.555208	-1.01886	-0.557198	3.19398	-0.141421	-0.609452	-0.516267	-0.526226	-0.841535	-0.501772	-0.91736	-0.409287	-0.639005	-0.679056	-0.926986	3.91899
EPITHELIAL_MESENCHYMAL_TRANSITION	-0.631926	1.84604	-0.543317	2.89746	1.11866	2.63938	-0.908001	1.09276	0.849466	0.861033	-0.662554	-0.562295	1.33769	1.60826	3.51184	1.13432	1.54857	0.437856	0.160717	-0.323365	-0.641541	-0.0910118	0.0461035	-0.547446	1.07769	-0.412707	2.32098	-0.147995	-0.216148	-0.642255	0.115634	-0.790858	-0.349631	0.112154	-0.39548	2.58805	1.03178	-0.141421	2.85271	-0.516267	1.10517	1.4002	1.003	2.8762	1.05241	-0.639005	4.03815	1.45872	-0.648219
INFLAMMATORY_RESPONSE	-0.631926	-0.00691033	-0.658824	0.13339	-0.194592	-0.641935	0.583228	0.408285	-0.64647	0.478157	0.531688	-0.562295	-0.19458	1.30604	-0.3829	0.882043	0.435743	-0.595399	-0.724447	0.96702	-0.641541	0.263305	0.0255709	-0.547446	-0.479033	1.33807	-0.671753	-0.124076	-0.216148	-0.642255	0.274369	1.23279	-0.349631	-0.555208	-0.533054	-0.557198	-0.272657	-0.141421	-0.609452	-0.516267	-0.526226	-0.308431	-0.501772	0.0408269	-0.409287	0.304706	0.249298	-0.766208	-0.509105
XENOBIOTIC_METABOLISM	-0.536721	0.288073	-0.658824	-0.51176	-0.754934	-0.73986	-0.0890411	-0.691041	-0.781597	-0.554627	-0.656855	-0.562295	-0.455303	-0.653764	-0.3829	-0.352634	-0.750399	-0.595399	-0.724447	-0.281573	0.7656	-0.626755	-0.593455	-0.547446	-0.479033	-0.412707	-0.671753	-0.573983	-0.216148	-0.642255	-0.529739	-0.432109	-0.349631	-0.555208	-0.945661	-0.362502	-0.862542	-0.141421	-0.609452	-0.425889	-0.355287	-0.344547	-0.177712	-0.804842	-0.0707558	-0.486249	-0.679056	-0.570846	-0.648219
FATTY_ACID_METABOLISM	-0.631926	-0.293048	0.528822	-0.0649893	0.125462	-0.342	1.60906	-0.0371356	-0.385598	-0.554627	0.198849	-0.562295	-0.455303	-0.784875	-0.3829	-0.721097	-0.463847	-0.595399	-0.724447	0.0632114	0.648237	0.0424769	-0.593455	-0.547446	-0.479033	-0.412707	-0.671753	0.191382	-0.216148	-0.642255	-0.671704	-0.790858	-0.349631	0.281699	-0.926204	-0.557198	-0.248214	-0.141421	1.42869	-0.401864	-0.526226	-0.32285	-0.501772	-0.91736	-0.409287	-0.639005	-0.0580106	-0.825449	-0.648219
OXIDATIVE_PHOSPHORYLATION	-0.631926	-0.866742	0.2645	-0.679723	0.39199	-0.641742	1.2003	-0.691041	-0.419049	0.576747	-0.41176	-0.00743842	-0.455303	0.294083	-0.3829	-0.721097	-0.741201	0.341729	-0.724447	-0.894483	0.165193	-0.0603108	-0.593455	0.0417286	-0.479033	-0.412707	-0.671753	0.511823	-0.216148	-0.642255	-0.671704	0.338822	-0.349631	-0.555208	-1.01886	-0.557198	-0.862542	-0.141421	-0.609452	-0.23415	-0.526226	-0.841535	-0.501772	-0.91736	-0.409287	-0.16459	-0.488673	-0.746468	-0.648219
GLYCOLYSIS	-0.631926	-0.181083	0.333327	-0.61585	-1.07562	-0.955201	-0.611613	-0.691041	0.189015	0.750667	-0.777156	0.0268133	1.32205	-0.345524	-0.3829	-0.19166	-0.37485	1.35499	-0.724447	-0.387342	0.196364	-0.626755	-0.593455	-0.547446	-0.297803	-0.412707	0.414813	-0.610734	-0.216148	0.166218	-0.142467	-0.790858	-0.349631	-0.45867	0.035066	-0.557198	2.18528	-0.141421	1.31599	-0.516267	-0.526226	-0.38939	-0.501772	0.216278	-0.238458	-0.639005	-0.679056	-0.608817	-0.648219
REACTIVE_OXYGEN_SPECIES_PATHWAY	-0.631926	1.50647	-0.658824	-1.16543	-1.07562	-1.09369	-0.908001	-0.691041	-1.15093	-0.554627	-0.777156	-0.562295	-0.455303	-0.784875	-0.3829	-0.721097	-1.002	-0.595399	-0.367417	-0.894483	-0.641541	-0.626755	-0.593455	-0.547446	-0.479033	-0.412707	-0.671753	-0.998965	-0.216148	-0.642255	-0.671704	-0.790858	-0.349631	-0.555208	-1.01886	-0.557198	-0.862542	-0.141421	-0.609452	1.50244	-0.526226	-0.841535	-0.501772	-0.91736	-0.409287	-0.639005	-0.679056	-0.926986	-0.648219
P53_PATHWAY	1.11326	0.569447	2.36859	0.802525	1.22115	0.16257	1.41097	0.757997	0.577788	-0.554627	1.43323	1.22393	4.04294	1.57933	-0.3829	3.85853	0.0387516	1.60943	-0.635271	1.82812	2.65874	2.30832	2.17542	0.629937	-0.479033	2.79045	2.33201	0.525495	-0.216148	3.18008	2.09072	0.936875	4.40491	1.97826	1.55531	1.76342	1.55251	-0.141421	-0.609452	1.17109	2.09705	0.6603	0.270757	1.18214	0.930322	2.2113	1.48148	1.16438	1.0886
UV_RESPONSE_UP	-0.631926	-0.732248	-0.658824	-0.430141	-0.0402604	-0.76975	-0.908001	-0.544444	-0.689458	-0.554627	1.56153	-0.562295	-0.455303	0.153237	-0.3829	-0.721097	-0.896705	-0.595399	-0.0151198	-0.894483	-0.641541	-0.196978	-0.454398	0.62493	-0.479033	-0.412707	-0.671753	-0.509351	-0.216148	-0.642255	-0.671704	-0.623354	-0.349631	-0.102257	-0.926204	-0.322424	-0.712122	-0.141421	1.31297	0.162105	-0.526226	-0.0774126	-0.501772	-0.91736	-0.409287	0.321779	-0.0649887	-0.443499	-0.648219
UV_RESPONSE_DN	0.12641	3.15725	-0.305921	0.513427	-0.650612	0.5958	0.934848	0.563587	-0.407926	-0.554627	-0.0352836	1.89362	-0.455303	1.46937	-0.3829	2.07198	0.688763	1.26616	0.656679	0.1134	-0.641541	-0.0599744	1.69389	-0.415425	-0.479033	-0.412707	-0.202503	0.020662	-0.216148	0.452419	-0.671704	0.741761	-0.349631	0.578081	-0.0164076	-0.557198	-0.107873	6.92965	0.610063	0.533781	-0.526226	1.33648	1.01081	1.12558	-0.409287	1.83506	3.02215	0.166103	0.585154
ANGIOGENESIS	2.90519	-0.866742	-0.658824	-1.16543	-1.07562	-0.71252	-0.908001	-0.691041	1.0949	-0.554627	-0.777156	-0.562295	-0.455303	-0.784875	-0.3829	-0.129963	0.959685	-0.595399	2.52537	-0.349486	-0.641541	4.63999	-0.593455	3.98639	4.52528	4.20259	-0.671753	-0.998965	-0.216148	-0.642255	-0.671704	-0.790858	-0.349631	2.47842	-1.01886	-0.557198	-0.202363	-0.141421	-0.609452	-0.516267	-0.526226	1.07675	5.31987	-0.29226	-0.409287	-0.639005	-0.679056	-0.926986	-0.648219
HEME_METABOLISM	0.0306305	0.497264	-0.658824	-1.16543	-1.07562	-0.362528	0.492539	-0.691041	-0.874401	-0.554627	-0.187557	-0.562295	-0.455303	-0.784875	-0.3829	-0.721097	-0.299456	0.284775	-0.724447	-0.696634	-0.641541	0.443971	-0.482676	-0.547446	0.661971	-0.412707	-0.558429	-0.721208	-0.216148	-0.642255	0.528971	-0.790858	-0.349631	-0.555208	-0.390286	-0.370167	-0.742711	-0.141421	-0.609452	-0.516267	-0.526226	-0.56933	-0.501772	-0.0646761	-0.238598	-0.484964	-0.276172	-0.926986	-0.648219
COAGULATION	-0.493947	0.469753	-0.658824	-0.0338241	0.369647	0.202291	1.26067	0.443616	-0.562282	-0.554627	-0.777156	-0.562295	-0.455303	-0.624345	-0.3829	-0.721097	-0.206798	-0.340012	-0.724447	-0.75231	-0.490995	-0.626755	-0.593455	-0.409685	-0.479033	-0.412707	0.38879	0.0642883	-0.216148	-0.642255	-0.671704	2.25961	-0.349631	-0.555208	-0.912777	-0.557198	-0.518101	-0.141421	-0.609452	-0.516267	-0.526226	-0.721883	0.2457	0.0542389	0.0563019	-0.639005	1.65365	-0.0537323	-0.648219
IL2_STAT5_SIGNALING	0.66173	-0.759481	0.122935	0.490561	-0.299172	0.293622	-0.759767	-0.691041	-0.485343	-0.554627	-0.777156	-0.562295	0.659444	-0.673056	-0.3829	-0.613681	-0.834053	-0.595399	0.464131	-0.795451	-0.641541	0.085297	-0.15049	-0.547446	0.549258	-0.154264	-0.558305	-0.943353	-0.216148	1.22478	0.165441	-0.105321	-0.349631	-0.555208	-0.154134	-0.557198	0.210036	-0.141421	-0.452102	-0.516267	-0.353661	0.781827	-0.501772	-0.347125	-0.409287	-0.639005	-0.268937	0.216797	0.82545
BILE_ACID_METABOLISM	2.15117	-0.866742	-0.658824	1.37768	-1.07562	-0.789966	-0.383581	-0.691041	-1.07206	-0.554627	-0.777156	-0.288199	-0.455303	-0.784875	-0.3829	-0.531089	0.366766	-0.595399	-0.724447	-0.894483	0.763216	-0.251745	-0.593455	-0.547446	-0.479033	-0.412707	-0.671753	-0.529625	-0.216148	-0.642255	-0.430206	1.02773	-0.349631	-0.555208	-0.888151	-0.225999	-0.862542	-0.141421	-0.609452	-0.516267	2.90831	-0.841535	-0.501772	0.137515	-0.409287	-0.0934497	-0.679056	-0.491039	-0.40034
PEROXISOME	0.811636	-0.866742	-0.658824	-0.812248	0.0674409	-1.09369	-0.625621	-0.691041	-1.06599	-0.554627	-0.556768	-0.253567	-0.455303	-0.784875	-0.3829	-0.721097	-0.842034	-0.595399	-0.724447	-0.705831	0.68055	0.325164	-0.593455	-0.547446	-0.479033	-0.412707	-0.671753	-0.678445	-0.216148	-0.642255	-0.671704	-0.790858	-0.349631	-0.555208	-0.871636	-0.557198	-0.862542	-0.141421	0.730893	-0.516267	0.472254	-0.0739456	1.21451	-0.91736	-0.409287	-0.639005	-0.493931	-0.926986	-0.648219
ALLOGRAFT_REJECTION	0.215758	-0.866742	-0.42781	1.01821	-0.383703	-0.386663	-0.908001	-0.691041	0.280543	0.812709	0.250747	0.463865	1.83731	0.497846	-0.3829	0.870925	0.840878	-0.419182	0.0305294	1.00421	-0.537664	0.371725	-0.373745	-0.547446	-0.479033	1.72124	1.05432	0.379565	-0.216148	0.934893	1.41741	-0.0811295	-0.0746516	-0.0746369	0.214908	1.26326	0.502115	-0.141421	-0.609452	-0.516267	0.616561	1.52694	1.02081	-0.804842	-0.409287	-0.639005	-0.111355	-0.197788	-0.648219
SPERMATOGENESIS	-0.631926	-0.866742	-0.658824	-0.409338	-0.399428	-0.887812	-0.908001	-0.691041	-0.521023	-0.554627	-0.777156	-0.332002	-0.455303	0.845359	-0.3829	-0.721097	-0.0278215	-0.595399	-0.724447	-0.747301	-0.641541	-0.47837	-0.593455	-0.547446	-0.479033	-0.412707	-0.503146	0.374219	-0.216148	-0.642255	0.779175	-0.790858	-0.349631	-0.555208	-0.544456	-0.557198	-0.684254	-0.141421	-0.609452	-0.516267	0.289787	-0.0773596	-0.276374	-0.91736	-0.409287	-0.639005	-0.679056	-0.806638	-0.648219
KRAS_SIGNALING_UP	0.260677	-0.866742	-0.543317	-1.0736	0.030993	-0.887858	1.10205	0.193413	-0.958857	-0.554627	-0.777156	-0.562295	-0.455303	-0.784875	-0.165874	-0.0498842	-0.216932	-0.595399	0.999175	-0.393086	-0.641541	-0.1294	0.0190526	-0.547446	-0.479033	0.0993075	-0.158048	0.0519907	-0.216148	-0.642255	-0.671704	-0.65853	-0.349631	-0.555208	-0.237705	-0.557198	-0.74371	-0.141421	-0.609452	-0.425889	-0.355287	-0.342619	-0.501772	1.04034	-0.409287	0.0979495	-0.679056	-0.926986	-0.648219
KRAS_SIGNALING_DN	-0.295943	-0.73989	-0.383016	-0.202748	-0.399855	-0.0456825	-0.557382	0.110076	-0.0813605	-0.554627	0.938084	-0.348754	-0.455303	0.638316	0.203967	-0.339989	-0.327298	-0.174628	-0.171744	-0.579002	-0.302528	-0.626755	-0.199986	-0.547446	-0.264643	-0.107059	0.105617	0.535832	-0.216148	1.67322	-0.34878	-0.316899	-0.349631	-0.326804	-0.756694	-0.335764	-0.264426	-0.141421	-0.609452	-0.516267	-0.322142	-0.230618	-0.501772	-0.380019	-0.409287	-0.45663	-0.219333	-0.639682	-0.482491
PANCREAS_BETA_CELLS	-0.631926	1.69314	-0.658824	-1.16543	-1.07562	-1.09369	-0.173813	-0.691041	-0.0867347	-0.554627	-0.204148	0.205175	-0.455303	-0.784875	-0.3829	-0.721097	-1.002	-0.595399	-0.724447	-0.894483	-0.641541	-0.626755	-0.593455	-0.547446	-0.479033	-0.412707	-0.109858	-0.998965	-0.216148	-0.642255	-0.671704	-0.790858	-0.349631	-0.555208	0.781812	-0.557198	-0.862542	-0.141421	-0.609452	-0.0643733	-0.526226	-0.841535	-0.501772	-0.91736	-0.409287	0.124772	-0.679056	-0.926986	-0.648219
[truncated: 206 more columns]

## Sheet: Table S3
Table S3 IWHMB for Chen, H et at. 2021 cohort
IWHMB	C3L-00977	C3L-00987	C3L-00994	C3L-00995	C3L-00997	C3L-00999	C3L-01138	C3L-01237	C3L-02617	C3L-02621	C3L-02651	C3L-03378	C3L-04025	C3L-04354	C3L-04791	C3L-04844	C3L-04849	C3N-00204	C3N-00295	C3N-00297	C3N-00299	C3N-00300	C3N-00306	C3N-00307	C3N-00498	C3N-00519	C3N-00822	C3N-00825	C3N-00828	C3N-00829	C3N-00846	C3N-00857	C3N-00871	C3N-01337	C3N-01338	C3N-01339	C3N-01340	C3N-01620	C3N-01645	C3N-01752	C3N-01754	C3N-01755	C3N-01756	C3N-01757	C3N-01758	C3N-01858	C3N-01859	C3N-01943	C3N-01944
TNFA_SIGNALING_VIA_NFKB	0.211624	1.50615	-0.50696	-0.482376	-0.351397	-0.674041	-0.638139	0.522604	-0.0643186	-0.752027	-0.558233	-0.719607	-0.378741	0.143089	0.255557	-0.694253	-0.710757	1.58474	0.165746	1.19268	-0.862562	0.0349416	0.0821255	-0.34608	-0.401896	-0.0629607	-0.704842	-0.484577	1.11841	0.595893	0.582037	-0.677713	-0.539248	-0.529161	-0.861479	-0.035557	-0.455249	-0.71483	-0.787488	-0.696311	0.0532644	-0.618676	-0.638476	-0.550818	-0.364527	-0.223218	0.0883923	-0.496042	0.933789
HYPOXIA	-0.682564	0.0175657	-0.50696	-0.482376	-0.351397	0.644749	-0.248184	-0.752811	-0.898908	-0.673853	-0.910155	-0.62395	0.724069	0.254895	0.924767	0.0100369	-0.551931	-0.210979	0.463722	-0.459636	-0.223266	0.190824	-0.811432	-0.162504	-0.567201	1.3992	-0.704842	-0.484577	1.14525	0.617497	-0.435094	1.91372	-0.539248	0.00164247	-0.11593	-0.705526	-0.455249	2.38693	0.473057	-0.696311	-0.336798	1.45876	-0.817839	-0.550818	-0.364527	0.42113	1.08198	-0.496042	0.258012
CHOLESTEROL_HOMEOSTASIS	-0.682564	-0.772923	-0.50696	-0.482376	-0.351397	-0.471371	-0.503729	-0.752811	-0.193232	-0.541064	-0.910155	0.837847	-0.378741	-0.72803	-1.15372	-0.694253	-0.710757	-1.12436	-0.840057	-0.459636	0.629007	-0.527037	-0.811432	-0.34608	-0.567201	-0.609114	-0.704842	-0.484577	-0.284639	-0.913588	-0.435094	1.57778	0.950259	-0.529161	-0.861479	-0.705526	-0.455249	-0.71483	-0.787488	1.44762	-0.418608	-0.618676	0.657062	-0.550818	-0.108505	-0.919667	-0.324831	-0.496042	-0.687495
MITOTIC_SPINDLE	2.00336	0.155756	-0.406009	-0.482376	0.167761	0.617171	0.355719	0.77732	-0.414464	0.157485	1.41429	0.904763	-0.378741	0.784896	0.407214	-0.0319157	1.40631	2.17716	1.00593	-0.459636	0.385783	0.64283	1.62401	2.87411	-0.0265374	0.918988	0.532677	-0.484577	-0.0841689	1.03977	-0.435094	2.34918	2.87427	0.622202	1.91036	0.68668	-0.361522	1.94297	0.407339	0.156178	-0.418608	-0.618676	2.00816	2.94528	0.148699	2.20602	0.342659	0.215616	1.09056
WNT_BETA_CATENIN_SIGNALING	1.68043	1.66338	1.23725	1.59787	6.4509	4.26148	4.45357	2.47749	4.14976	-0.752027	4.27001	0.924779	-0.378741	1.795	3.98309	0.820654	2.01954	1.71581	0.620343	4.46021	1.56033	5.2988	1.58877	5.75983	1.25967	1.03633	3.17667	3.11289	5.18634	1.66489	1.1717	1.71182	4.15444	5.29186	0.747162	1.03646	5.7356	-0.71483	1.85684	1.97755	6.20982	2.49691	2.2968	2.50962	5.73906	2.89356	3.51804	5.27803	2.06851
TGF_BETA_SIGNALING	-0.682564	-0.772923	-0.50696	-0.482376	1.37544	-0.674041	2.95926	-0.752811	-0.898908	-0.752027	1.1308	0.869027	-0.378741	-0.72803	0.241532	-0.694253	-0.710757	0.0733454	0.570829	-0.459636	-1.23858	1.51095	-0.811432	-0.34608	-0.567201	-0.259919	-0.704842	4.32646	-0.793881	-0.913588	-0.435094	-0.823728	-0.539248	-0.529161	-0.861479	-0.335842	1.29086	-0.71483	-0.787488	-0.696311	-0.418608	-0.618676	-0.817839	-0.550818	-0.364527	0.526467	-0.839226	2.51815	-0.687495
IL6_JAK_STAT3_SIGNALING	-0.682564	-0.772923	-0.50696	-0.482376	-0.351397	-0.674041	0.399704	-0.752811	-0.036117	1.45507	0.705581	-0.503004	-0.378741	-0.72803	-1.01016	0.404755	-0.710757	-0.114342	0.219408	-0.459636	-0.0215849	-0.527037	-0.811432	-0.34608	-0.567201	-0.609114	-0.704842	-0.484577	-0.793881	-0.913588	-0.435094	-0.823728	-0.539248	-0.529161	1.25705	-0.705526	-0.455249	-0.71483	-0.787488	-0.696311	0.618564	-0.618676	-0.817839	-0.550818	-0.364527	0.091049	3.28387	-0.496042	-0.687495
DNA_REPAIR	0.333318	1.60323	0.242898	0.411947	0.58145	0.556243	0.534109	2.45765	-0.437978	0.0471676	-0.506083	-0.0126648	-0.378741	2.07808	0.542491	-0.0429756	0.46303	0.0383947	-0.212213	-0.459636	0.843272	0.12811	0.405047	1.01062	1.45419	0.0982834	0.963869	1.06202	-0.205379	0.194934	1.9665	0.266336	1.47863	0.125443	0.774745	0.0433764	0.240946	-0.71483	0.349342	1.87665	0.186005	0.720755	0.521182	2.12408	0.321854	0.428052	0.429002	-0.496042	0.497345
G2M_CHECKPOINT	1.34792	0.183714	-0.50696	-0.482376	0.220078	-0.674041	-0.353348	-0.752811	1.00505	0.122284	0.26179	0.206925	-0.378741	-0.72803	1.24243	0.131931	1.38902	1.20604	-0.0193221	-0.459636	0.165988	0.132155	-0.670376	-0.34608	0.55145	0.857248	0.746063	-0.484577	0.121857	0.436701	0.746307	2.48762	-0.539248	1.90181	0.635913	0.938138	-0.455249	1.7456	0.276499	0.303173	-0.418608	-0.435577	1.17694	-0.550818	-0.364527	0.628373	-0.279688	-0.405741	1.08736
APOPTOSIS	0.186501	-0.772923	0.423183	-0.482376	-0.351397	-0.674041	0.181596	-0.752811	-0.559842	-0.752027	-0.222646	-0.719607	0.53	-0.72803	0.438133	0.444047	1.08474	-0.686519	1.63509	-0.459636	-0.63089	-0.527037	-0.811432	-0.120053	-0.567201	-0.609114	-0.704842	-0.484577	0.085182	1.31619	0.66842	-0.642122	-0.203067	-0.529161	1.31872	-0.580757	-0.455249	2.06184	-0.787488	-0.696311	-0.418608	-0.618676	0.234201	-0.550818	-0.364527	0.410532	-0.839226	0.736758	-0.687495
NOTCH_SIGNALING	-0.682564	-0.772923	6.01463	-0.482376	0.858153	1.09769	1.13974	-0.752811	0.956406	-0.752027	-0.910155	5.42874	6.14089	-0.72803	0.341978	-0.694253	-0.710757	0.0367275	4.62037	-0.459636	2.76578	2.11003	0.0481282	-0.34608	0.460788	-0.609114	0.685207	-0.484577	1.08471	-0.913588	5.57268	-0.823728	-0.539248	1.56044	-0.861479	-0.0816847	1.76711	-0.71483	-0.787488	0.261252	1.51141	-0.618676	-0.817839	-0.550818	1.8265	0.809159	-0.839226	1.61264	-0.687495
ADIPOGENESIS	-0.682564	-0.772923	0.134489	-0.482376	-0.300385	-0.329474	0.142359	-0.752811	-0.836854	-0.596469	-0.494496	-0.526233	0.10937	-0.72803	-1.09064	-0.694253	-0.710757	-0.662875	-0.183495	-0.459636	-0.590071	0.260633	-0.672513	-0.34608	-0.567201	-0.513879	-0.480187	0.777959	-0.653667	-0.751144	-0.342096	-0.24341	0.486217	-0.529161	-0.478102	-0.705526	-0.455249	-0.54966	-0.787488	-0.231681	-0.418608	-0.438352	-0.817839	-0.550818	-0.364527	-0.565389	-0.839226	-0.496042	-0.687495
ESTROGEN_RESPONSE_EARLY	-0.682564	0.786943	-0.305057	-0.482376	0.229638	-0.0598086	-0.55948	-0.378885	0.034706	-0.354239	-0.150765	-0.719607	-0.224153	-0.435975	-0.501794	-0.606573	0.110489	-0.606944	-0.501845	0.704984	-0.507197	-0.438836	-0.179169	-0.163432	-0.401062	-0.513879	1.84605	-0.276363	0.0681093	0.692322	-0.435094	1.46297	1.93695	-0.115917	0.286214	0.0445262	-0.267795	0.844135	0.456125	0.634189	-0.418608	-0.618676	0.574877	-0.373686	-0.364527	-0.484868	-0.332247	-0.0379863	-0.687495
ESTROGEN_RESPONSE_LATE	-0.682564	0.969964	-0.50696	-0.482376	-0.231118	-0.155563	-0.716011	-0.564899	0.648582	0.15049	-0.586675	-0.719607	0.374171	-0.162152	-0.135894	-0.694253	-0.393105	-0.389491	-0.428383	0.799857	-0.561727	-0.527037	-0.811432	-0.162504	-0.567201	-0.417677	-0.253252	-0.484577	0.084174	0.475244	0.142369	0.241177	1.6128	-0.440586	-0.767902	-0.401522	-0.361046	-0.409806	1.41732	-0.696311	-0.418608	-0.618676	0.171537	-0.550818	-0.364527	-0.221313	-0.358397	-0.496042	-0.687495
ANDROGEN_RESPONSE	-0.682564	-0.490906	-0.50696	0.340605	-0.249372	-0.147722	-0.716011	-0.378885	-0.898908	-0.752027	-0.910155	-0.719607	-0.378741	-0.435975	-0.649078	-0.518893	-0.710757	-0.938562	-0.501957	-0.459636	-0.318564	-0.527037	-0.811432	-0.34608	-0.567201	-0.21645	1.28914	0.791706	0.642042	-0.913588	-0.435094	-0.236718	-0.539248	-0.529161	-0.67527	-0.50388	-0.455249	-0.71483	-0.481391	-0.696311	-0.255813	-0.258028	-0.457301	-0.550818	-0.364527	-0.658664	-0.649576	-0.318177	-0.687495
MYOGENESIS	0.881503	-0.0162322	-0.50696	-0.482376	0.573138	0.389061	2.05928	0.742151	2.32612	-0.674639	0.056321	0.058084	-0.378741	-0.72803	0.407827	0.828944	2.50622	1.82678	2.01004	2.62725	0.613362	1.35175	0.384203	-0.34608	-0.119698	0.210547	-0.704842	-0.484577	0.572099	0.264415	-0.435094	-0.823728	-0.539248	1.12442	-0.324571	0.755666	0.118903	0.0994595	2.69921	1.71015	0.0800172	1.66408	0.712032	-0.550818	0.201532	1.20487	1.03107	1.17764	0.100568
PROTEIN_SECRETION	-0.682564	-0.772923	-0.296556	-0.482376	-0.351397	-0.674041	-0.716011	-0.752811	-0.241815	-0.752027	-0.307219	-0.719607	-0.0565474	-0.72803	0.493107	2.78536	-0.710757	-0.618829	0.231155	-0.459636	-0.0945049	-0.527037	-0.811432	-0.34608	-0.567201	-0.609114	1.2136	1.31706	0.977117	0.441163	-0.435094	-0.823728	0.0269521	0.634468	-0.667429	-0.705526	-0.455249	-0.398568	0.907231	-0.696311	-0.418608	1.29523	0.830264	-0.550818	2.56974	-0.319465	1.1639	1.17852	-0.355038
INTERFERON_ALPHA_RESPONSE	0.82679	1.84458	-0.50696	-0.482376	-0.351397	0.0413478	-0.494635	-0.752811	0.0980636	2.54615	-0.910155	0.638685	-0.378741	-0.72803	0.732805	-0.694253	-0.710757	-0.205576	0.0927671	-0.459636	1.10995	-0.527037	-0.811432	0.40452	-0.332236	-0.609114	-0.704842	-0.484577	-0.793881	1.50399	0.250249	-0.823728	-0.539248	-0.529161	2.81002	0.824789	-0.455249	-0.71483	-0.787488	-0.696311	-0.418608	-0.618676	-0.817839	1.03348	-0.364527	0.565384	-0.839226	-0.496042	-0.687495
INTERFERON_GAMMA_RESPONSE	1.43684	0.847763	0.322235	0.920427	-0.351397	-0.0602913	0.356956	-0.752811	0.180664	2.73877	0.374714	0.295571	-0.378741	0.471414	2.12838	0.218787	-0.552733	1.08478	-0.093479	-0.459636	2.46879	-0.438836	1.26784	-0.34608	0.0899982	-0.513879	1.40991	-0.484577	-0.161145	1.81133	1.04955	-0.823728	-0.539248	-0.529161	0.205939	0.253409	-0.455249	-0.71483	0.836349	-0.696311	0.281811	-0.618676	-0.817839	1.38767	-0.364527	0.983049	-0.111396	0.257843	0.903849
APICAL_JUNCTION	0.967805	-0.633325	-0.407018	0.619439	-0.300895	-0.0570365	-0.0697451	1.06364	0.00443218	-0.752027	0.544679	0.0191849	-0.378741	0.23709	1.35707	-0.694253	-0.554313	-0.738576	1.25162	-0.459636	1.41204	0.289455	0.154783	-0.34608	0.552511	0.746632	-0.481863	0.574092	0.121229	0.981208	-0.435094	0.353214	-0.539248	-0.529161	-0.677132	1.16511	0.395678	-0.564606	1.81233	0.469545	0.362868	0.45809	0.956399	1.8152	0.137158	2.32755	-0.839226	-0.496042	-0.529578
APICAL_SURFACE	-0.682564	-0.772923	-0.50696	0.059426	-0.351397	-0.674041	0.603776	-0.752811	-0.619666	-0.0520155	-0.665359	-0.719607	-0.378741	-0.72803	-0.86986	-0.694253	-0.710757	-0.341089	-0.0793314	-0.459636	0.833597	-0.527037	-0.811432	-0.34608	-0.567201	-0.609114	0.306103	-0.484577	-0.0808238	-0.913588	-0.435094	-0.823728	-0.539248	-0.132586	-0.442507	-0.705526	1.12527	-0.0319925	-0.0987695	9.81e-05	-0.418608	0.192783	-0.817839	-0.550818	-0.364527	-1.31533	-0.839226	-0.496042	-0.687495
HEDGEHOG_SIGNALING	-0.682564	-0.772923	-0.50696	-0.482376	-0.351397	-0.263071	-0.716011	-0.752811	-0.557612	-0.752027	-0.910155	-0.719607	-0.378741	2.8445	-1.15372	-0.694253	-0.710757	-0.357949	-0.375169	-0.459636	-1.23858	-0.527037	2.91981	0.658487	-0.567201	-0.609114	-0.704842	-0.484577	-0.793881	-0.0927821	-0.435094	-0.0165894	-0.539248	-0.529161	-0.861479	-0.705526	-0.455249	-0.71483	0.054279	-0.696311	-0.418608	0.373107	-0.817839	0.423407	-0.364527	1.2499	-0.317687	0.971345	2.3376
COMPLEMENT	-0.547166	1.39292	0.388986	-0.482376	-0.300895	0.854808	1.23422	0.559023	-0.0977914	0.238139	0.244275	-0.719607	-0.378741	0.56797	1.33792	-0.012678	0.434433	1.32307	-0.840057	-0.206308	-0.105595	0.0528841	0.559005	-0.34608	0.0220943	-0.0885501	-0.704842	-0.484577	0.385129	1.60956	-0.435094	-0.823728	-0.270303	-0.529161	0.28526	-0.705526	1.53916	0.433098	1.80156	-0.389891	0.0913199	0.460972	-0.639373	2.48786	-0.364527	-0.620212	0.100891	-0.407999	-0.687495
UNFOLDED_PROTEIN_RESPONSE	-0.682564	-0.772923	-0.50696	-0.482376	-0.351397	-0.674041	-0.716011	1.59946	-0.898908	2.34997	-0.812236	-0.719607	-0.378741	0.279569	1.21691	0.195316	-0.710757	0.729949	-0.840057	-0.459636	-0.159563	-0.527037	-0.811432	-0.0173128	-0.567201	-0.609114	-0.704842	1.71276	-0.793881	-0.913588	-0.435094	0.679203	-0.539248	0.401446	0.927452	-0.705526	-0.455249	2.86763	-0.787488	-0.696311	-0.418608	-0.618676	1.65489	2.45184	-0.364527	0.218689	-0.839226	0.282408	-0.687495
PI3K_AKT_MTOR_SIGNALING	2.77145	-0.772923	-0.50696	-0.482376	0.14877	-0.674041	-0.716011	-0.752811	0.0987731	-0.603947	0.463698	0.0848976	-0.378741	-0.72803	-0.640332	-0.694253	-0.710757	-0.117783	0.269921	-0.459636	0.185985	-0.527037	2.76457	-0.34608	-0.567201	-0.609114	-0.704842	1.49067	-0.643042	-0.913588	-0.435094	-0.823728	-0.539248	-0.529161	-0.861479	1.28741	-0.455249	-0.425937	-0.787488	-0.401676	-0.108671	1.2063	0.981941	-0.550818	-0.364527	-0.695889	-0.839226	-0.496042	-0.687495
MTORC1_SIGNALING	-0.682564	-0.772923	0.576147	0.777825	-0.351397	-0.59894	-0.716011	-0.752811	-0.254676	1.61976	0.231918	0.402689	-0.378741	1.43072	-0.597764	1.01305	0.794955	-0.780559	-0.172551	-0.459636	-0.0985021	-0.438388	-0.811432	-0.34608	0.323358	-0.609114	1.29431	-0.484577	0.0663252	-0.913588	-0.435094	0.176222	-0.539248	0.226185	-0.861479	-0.604191	-0.455249	1.83026	-0.787488	0.653788	1.00692	-0.437436	-0.817839	-0.550818	-0.364527	0.15027	0.533309	-0.496042	1.1401
E2F_TARGETS	0.80111	-0.631915	-0.406009	-0.00208233	0.0729372	-0.0292081	-0.637745	0.836737	-0.343471	-0.674248	0.228353	0.509963	-0.378741	-0.582002	0.370098	0.179085	1.39248	0.0108956	-0.181966	-0.20375	-0.26369	-0.12898	0.988357	0.0192169	0.47749	0.91714	-0.480187	-0.0681487	-0.714652	0.205174	1.56271	0.416607	0.851023	1.44856	0.293843	0.247439	0.0321683	0.458806	-0.481391	-0.091218	-0.0379286	1.85694	-0.126206	-0.373686	-0.272121	-0.152163	-0.649576	-0.496042	1.11997
MYC_TARGETS_V1	0.977356	-0.772923	-0.50696	-0.482376	-0.0393512	-0.159035	0.128346	-0.752811	-0.430019	0.95201	-0.16689	-0.719607	-0.378741	-0.72803	-1.15372	-0.694253	0.612093	-0.227248	-0.840057	-0.459636	-1.23858	-0.527037	-0.811432	-0.34608	0.847739	0.162569	-0.704842	-0.484577	-0.464958	-0.913588	0.970306	-0.823728	-0.539248	-0.529161	-0.255921	-0.705526	0.26052	0.17532	-0.787488	0.0996844	-0.418608	0.657371	1.54797	0.38536	-0.364527	-0.0626938	0.0128086	-0.496042	-0.687495
MYC_TARGETS_V2	-0.682564	1.61748	-0.50696	-0.482376	-0.351397	-0.674041	-0.716011	-0.752811	-0.525965	1.77637	1.88014	-0.719607	-0.378741	-0.72803	-1.15372	-0.694253	-0.710757	-0.901954	-0.840057	-0.459636	-1.07609	-0.527037	-0.811432	-0.34608	-0.567201	0.267659	1.15818	-0.484577	-0.793881	-0.913588	-0.435094	-0.823728	-0.539248	-0.107193	-0.861479	-0.705526	-0.455249	-0.71483	3.16822	-0.696311	-0.0470014	-0.618676	3.31511	-0.550818	-0.364527	-1.16274	-0.839226	-0.496042	2.11125
EPITHELIAL_MESENCHYMAL_TRANSITION	-0.682564	0.847382	0.812616	0.843663	-0.351397	3.82534	0.563837	2.77121	2.04396	0.232326	2.62037	0.203821	-0.378741	0.199031	0.500354	4.57408	3.47185	3.26057	1.34739	2.38794	2.04358	0.977685	-0.811432	-0.34608	5.03687	1.72573	2.57209	-0.484577	1.8506	2.81581	-0.435094	0.739473	-0.539248	1.32343	0.723432	2.16099	0.50384	-0.71483	0.91568	1.61701	0.917533	3.25014	1.11225	-0.550818	-0.364527	1.88574	0.188195	-0.496042	0.878423
INFLAMMATORY_RESPONSE	-0.682564	2.78592	-0.50696	0.888215	-0.351397	-0.600067	0.0357353	-0.752811	-0.404534	-0.675025	-0.513551	-0.531163	-0.378741	0.130519	-1.15372	-0.053244	-0.710757	0.734474	-0.840057	-0.459636	0.946866	0.0882468	0.0811512	-0.165258	0.19758	-0.514831	-0.482434	-0.278445	0.688212	0.439375	0.54118	0.114512	-0.539248	-0.441915	-0.212707	0.742311	0.352217	1.59604	-0.787488	-0.696311	-0.418608	-0.618676	-0.639373	-0.375457	-0.364527	1.40259	0.706831	-0.496042	1.05497
XENOBIOTIC_METABOLISM	-0.545798	-0.772923	0.89685	-0.482376	-0.351397	-0.254306	-0.343496	0.957883	-0.278825	-0.596469	-0.638159	1.20642	0.467897	-0.582002	-0.620897	-0.214053	-0.552733	0.839752	-0.755532	1.15347	-0.851962	-0.527037	-0.811432	-0.34608	-0.14156	-0.114134	-0.704842	-0.484577	-0.714652	-0.00580091	-0.435094	-0.823728	-0.267586	0.120904	-0.067959	-0.705526	-0.455249	-0.563088	-0.787488	-0.696311	-0.418608	-0.618676	-0.817839	-0.550818	-0.364527	-0.92942	0.195235	-0.496042	2.29105
FATTY_ACID_METABOLISM	-0.682564	-0.595091	0.4338	-0.482376	-0.222729	-0.36937	-0.716011	-0.0155801	-0.898908	-0.752027	-0.79299	-0.132985	-0.0457898	-0.72803	-0.835507	-0.544885	-0.511466	-0.679667	-0.840057	-0.459636	-0.994732	-0.527037	0.0551448	-0.34608	-0.567201	-0.609114	-0.704842	-0.221988	-0.129589	-0.913588	-0.435094	-0.104268	0.970175	-0.529161	-0.74406	-0.705526	-0.455249	0.318974	-0.456999	1.23876	-0.418608	-0.618676	-0.817839	-0.327429	-0.364527	-0.989012	-0.558096	-0.496042	-0.687495
OXIDATIVE_PHOSPHORYLATION	0.405722	0.790866	0.244684	-0.482376	0.19145	-0.600067	-0.226015	1.03552	-0.898908	-0.752027	-0.189782	0.084499	0.507683	-0.72803	-0.0699835	-0.0234055	-0.710757	-1.12436	-0.756378	-0.459636	-0.440598	-0.527037	-0.811432	-0.34608	-0.567201	-0.609114	-0.704842	1.62467	-0.715445	-0.913588	-0.435094	-0.823728	-0.539248	-0.529161	-0.861479	0.412604	-0.455249	0.417418	0.678889	-0.696311	-0.418608	-0.618676	-0.817839	0.5467	-0.273045	0.427151	-0.839226	0.221299	-0.687495
GLYCOLYSIS	-0.545798	-0.772923	0.0463444	0.250139	-0.351397	0.243188	-0.0840048	-0.752811	-0.239993	-0.51869	-0.801357	1.1544	-0.224153	-0.72803	0.0713464	-0.0157103	0.145298	-0.557341	0.797768	-0.20375	-0.38483	-0.438836	-0.811432	-0.34608	-0.567201	2.80732	-0.704842	-0.484577	0.450707	-0.764351	0.00668547	0.738756	-0.539248	-0.441034	0.357045	0.36085	-0.455249	1.8148	0.37651	-0.696311	0.0787845	2.78597	0.273883	-0.550818	-0.364527	-0.387886	-0.55475	-0.407109	-0.0969925
REACTIVE_OXYGEN_SPECIES_PATHWAY	-0.682564	-0.772923	-0.50696	-0.482376	-0.351397	-0.674041	-0.716011	-0.752811	-0.898908	0.93754	-0.690338	1.22525	-0.378741	-0.72803	-0.861537	-0.694253	-0.710757	-0.936667	-0.840057	-0.459636	-1.23858	-0.527037	-0.811432	-0.34608	-0.231531	-0.224287	-0.704842	-0.484577	-0.793881	-0.913588	-0.435094	-0.823728	-0.539248	-0.173053	-0.861479	-0.705526	-0.455249	-0.10167	-0.787488	3.81211	-0.418608	-0.618676	-0.817839	-0.550818	0.00886788	-1.07568	-0.839226	-0.496042	-0.687495
P53_PATHWAY	1.37023	1.22017	0.423974	-0.0114056	0.239722	0.191819	0.808671	1.27752	0.460482	-0.673454	0.12436	-0.347315	1.34311	0.285741	-0.359035	0.275055	0.226658	-0.611771	-0.338645	-0.201138	-0.103015	0.405914	-0.127687	0.552899	-0.158339	-0.140376	0.173939	0.540233	0.600821	-0.329816	0.0226324	0.468022	0.797844	0.581072	0.380579	-0.00558243	0.536156	-0.0622062	-0.0341977	1.3197	0.442382	0.268862	0.956695	0.142069	0.612903	-0.632401	-0.372505	0.0967724	-0.0635315
UV_RESPONSE_UP	-0.682564	-0.772923	-0.50696	-0.32956	-0.286651	0.116206	0.00381967	-0.752811	-0.8187	0.247835	-0.84111	-0.478012	-0.378741	-0.72803	-0.590423	0.859953	-0.710757	-1.00645	-0.732776	-0.459636	-1.00317	0.27488	-0.811432	-0.34608	-0.123364	-0.0951907	-0.419703	-0.220305	-0.693322	-0.345338	-0.435094	-0.637466	-0.539248	-0.529161	-0.861479	-0.577558	0.406786	-0.71483	-0.787488	-0.499888	-0.418608	-0.618676	-0.817839	-0.550818	0.0434947	-0.929539	0.011339	-0.496042	-0.481318
UV_RESPONSE_DN	-0.682564	1.75434	-0.365199	-0.482376	-0.279763	1.51152	-0.606106	-0.752811	0.571172	2.41088	0.721907	-0.109739	0.0554208	-0.72803	0.66362	2.45806	1.13691	1.47921	1.41076	-0.459636	0.79001	1.66592	1.4533	-0.34608	0.860896	-0.0876476	2.14525	-0.484577	0.636262	-0.913588	-0.304501	-0.61765	-0.157766	0.663263	2.74976	-0.705526	0.221922	0.327247	-0.787488	1.38226	0.607006	-0.365455	0.228461	0.665625	0.75602	1.11443	-0.839226	0.400163	-0.687495
ANGIOGENESIS	-0.682564	-0.772923	0.0482727	5.72535	-0.351397	1.12932	-0.716011	-0.752811	2.64182	-0.752027	-0.0451124	-0.719607	-0.378741	-0.72803	-1.15372	-0.694253	0.158375	0.649943	-0.840057	-0.459636	1.72977	-0.527037	2.03364	-0.34608	2.70733	4.8249	-0.704842	-0.484577	-0.104693	-0.913588	-0.435094	-0.0165894	-0.539248	-0.529161	-0.349402	4.49279	-0.455249	-0.71483	-0.787488	-0.696311	-0.418608	-0.618676	-0.817839	-0.550818	-0.364527	-1.45681	-0.839226	-0.496042	-0.687495
HEME_METABOLISM	-0.542978	-0.485092	-0.50696	-0.482376	-0.351397	-0.597779	-0.171003	0.664255	-0.332931	-0.593261	0.399004	0.798853	-0.220966	-0.0834033	-0.475371	-0.330218	-0.218771	-0.837243	0.135478	0.68316	-0.482021	-0.527037	-0.811432	-0.34608	-0.47381	-0.318696	-0.475555	-0.484577	-0.793881	0.784436	-0.435094	-0.823728	1.55417	-0.529161	0.497001	-0.260453	-0.455249	-0.71483	-0.787488	-0.0484793	-0.418608	0.191027	-0.0798469	-0.550818	0.607651	-0.660366	-0.444637	-0.218622	-0.687495
COAGULATION	-0.682564	-0.772923	0.478011	-0.482376	-0.278205	0.16222	0.540218	1.40048	-0.236767	0.481645	0.677673	-0.719607	-0.378741	0.696747	0.231839	0.293531	1.35144	0.245338	-0.718782	-0.459636	0.638151	-0.0482347	0.543983	-0.34608	1.23427	-0.609114	-0.382511	-0.484577	-0.680205	1.82661	-0.435094	-0.118096	-0.539248	-0.529161	-0.861479	-0.401851	-0.455249	-0.71483	-0.787488	-0.474268	-0.418608	-0.618676	-0.559192	-0.550818	-0.364527	-0.144592	0.806756	-0.368443	-0.687495
IL2_STAT5_SIGNALING	-0.682564	-0.632623	-0.50696	0.411753	0.0943469	-0.0853232	-0.638139	-0.752811	0.7389	-0.234121	-0.522434	0.0298247	-0.210181	-0.72803	-0.2363	-0.318584	-0.710757	-1.0275	-0.477905	2.00522	-0.148381	-0.527037	0.528486	0.75457	-0.567201	-0.609114	0.505805	-0.484577	-0.529313	1.40505	-0.435094	-0.823728	-0.268951	-0.529161	-0.667322	-0.705526	-0.455249	-0.71483	0.134791	-0.696311	-0.121394	-0.439258	-0.638476	-0.550818	-0.272585	-0.598182	0.14268	-0.039582	-0.528784
BILE_ACID_METABOLISM	-0.199	-0.772923	0.742109	1.35284	-0.351397	-0.674041	-0.716011	-0.422287	-0.332695	-0.752027	-0.813985	-0.0841777	-0.105452	3.08262	0.504205	-0.539248	-0.431393	-0.660538	-0.840057	-0.459636	-0.777023	-0.527037	-0.504103	-0.34608	-0.567201	-0.609114	-0.704842	-0.484577	-0.256037	-0.649758	-0.435094	0.515324	-0.058989	-0.529161	-0.588283	0.214438	-0.455249	-0.71483	-0.787488	-0.696311	0.202218	-0.618676	-0.180459	-0.237674	-0.364527	-0.69473	-0.2901	-0.338822	-0.101897
PEROXISOME	1.96937	-0.772923	-0.0663006	0.268571	-0.351397	-0.674041	-0.567005	-0.0409127	-0.898908	-0.752027	1.22507	-0.436645	1.743	1.19942	-0.321113	-0.527324	-0.409904	-1.03593	-0.840057	-0.459636	-0.416928	-0.527037	0.453917	-0.34608	-0.567201	-0.238014	-0.704842	-0.484577	0.0342942	-0.913588	-0.435094	-0.823728	-0.022046	-0.529161	-0.861479	-0.499539	-0.455249	-0.71483	-0.787488	-0.696311	-0.26364	-0.618676	-0.474634	-0.550818	-0.364527	-0.922259	-0.0939725	-0.496042	-0.687495
ALLOGRAFT_REJECTION	-0.682564	1.33637	0.0653562	0.0667616	-0.299864	-0.598557	0.466702	1.20078	0.0818826	0.244749	-0.46215	-0.256114	0.476414	1.41951	0.963301	0.295707	1.34664	0.449189	0.371108	-0.201138	0.720223	-0.348835	0.477895	0.869619	-0.567201	-0.609114	-0.704842	-0.274238	-0.793881	-0.913588	-0.341147	-0.823728	-0.539248	-0.440134	-0.153875	-0.603674	0.191705	-0.0287108	0.732747	-0.696311	-0.418608	-0.618676	0.399189	-0.332038	-0.364527	-0.494499	1.56278	-0.137004	2.68663
SPERMATOGENESIS	-0.682564	-0.563001	-0.50696	-0.482376	-0.275454	-0.674041	-0.716011	-0.474475	-0.806527	-0.479644	0.386396	-0.719607	-0.378741	-0.72803	-1.05981	-0.563722	-0.710757	-0.789088	-0.0850512	-0.459636	-1.1755	-0.395731	-0.604621	-0.34608	-0.443533	-0.163725	-0.704842	-0.484577	-0.793881	-0.913588	-0.435094	-0.386781	-0.539248	-0.397964	-0.12889	-0.705526	-0.257989	-0.71483	-0.103948	-0.696311	-0.176252	-0.618676	-0.817839	-0.550818	-0.364527	-1.06848	-0.839226	-0.496042	-0.687495
KRAS_SIGNALING_UP	0.0534217	0.10135	0.887367	0.761883	0.243401	0.134892	-0.164953	0.57983	0.0588146	0.670024	-0.910155	0.200762	0.356205	1.57158	-0.45003	-0.694253	-0.553527	0.0157526	-0.755957	0.832697	-0.596561	-0.527037	1.30751	-0.34608	-0.567201	-0.609114	0.196618	-0.484577	0.50963	0.114813	-0.342564	0.393501	-0.539248	-0.107725	-0.205938	-0.705526	-0.361993	-0.71483	-0.198102	-0.542331	-0.418608	-0.439258	-0.817839	-0.550818	-0.364527	-0.396072	1.60782	0.540459	-0.687495
KRAS_SIGNALING_DN	-0.682564	-0.373358	-0.50696	-0.482376	-0.300385	-0.599319	-0.637745	-0.752811	0.586796	-0.542131	-0.43709	-0.529259	-0.378741	0.281853	-0.216621	0.357383	-0.394709	-0.0673927	0.231987	-0.20375	-0.761043	-0.527037	0.200657	-0.34608	-0.177036	0.0847185	0.156399	-0.484577	-0.580074	-0.764351	-0.435094	-0.178207	-0.267586	-0.529161	-0.411445	-0.302479	-0.361522	0.256809	0.612704	0.431171	-0.418608	-0.438352	-0.63757	-0.373686	-0.017844	-0.931346	-0.378133	-0.407109	-0.527983
PANCREAS_BETA_CELLS	2.58521	-0.772923	-0.50696	-0.482376	-0.351397	-0.304168	-0.716011	0.172657	-0.43032	-0.367021	-0.371603	-0.719607	-0.378741	-0.72803	-0.841474	-0.694253	-0.710757	-1.12436	-0.840057	-0.459636	-1.23858	-0.0904433	-0.123784	-0.34608	-0.567201	-0.609114	-0.704842	-0.484577	-0.793881	-0.174863	-0.435094	2.92101	-0.539248	-0.529161	2.97338	2.22705	-0.455249	-0.71483	-0.787488	-0.696311	-0.418608	-0.618676	-0.817839	-0.550818	-0.364527	-0.231077	1.49643	-0.496042	-0.687495
[truncated: 61 more columns]

## Sheet: Table S4
Table S4 IRG
Gene
CYP51A1
MAD1L1
M6PR
CYP26B1
TFPI
PDK4
HOXA11
ELAC2
MYH13
SLC13A2
DYRK4
CD9
DPF1
SYT7
ANGEL1
MARCO
SNAPC1
TOMM34
AGPAT4
ANK1
BAK1
MUSK
EIPR1
UBA6
TMSB10
TIMP2
USP2
VCAN
CDH1
INPP4A
PSMA4
GUCA1A
CLPTM1L
JKAMP
DKK3
NFE2L3
HEBP2
MRTO4
ITIH4
SOAT1
ATG5
LAMC2
COL11A1
MRPS35
CDH3
INTS13
DLX3
IPO5
WDR18
ME1
GOLGA5
FGFR2
EML1
ATP2B3
PRR11
DNAJA2
FSTL3
CNGB1
CAMK2A
RPL31
RDH11
ADGRL1
UBE2D1
HMMR
P4HA2
CYP2W1
GSDMB
ADAM11
FRY
CA12
ENO1
SEMA3C
REXO2
RBM7
SPAG5
TRAF4
GPC4
UBE2T
FAP
ACER3
HOXA9
CLUL1
FKBP7
FDFT1
COL5A3
HSP90AA1
JMJD4
PLOD1
SLC27A5
RPS5
APLP2
KIF3C
CTTN
ALG9
ADAMTS2
MMP2
MT3
DDX18
DNMT3B
KIF9
OAS1
SIRT4
CHGB
LAG3
DDX24
TFAP4
CD209
PUS7
LAMB1
MAP3K20
SLC22A17
NUP50
ECHDC1
NXPE1
SEMA4G
CYP26A1
TREM2
CBARP
CEP170B
RASSF7
MMP11
PES1
SLC35E4
LGALS1
KDELR3
ARSA
TTLL12
ACR
PNPLA3
CDKN3
ATP6V1D
PLEK2
AHSA1
DHRS7
PCNX1
GSKIP
VRK1
CCNB1IP1
PSMA6
SEC23A
PROCR
TCFL5
C20orf27
ISM1
MXRA5
ABCD1
PCSK1N
PCYT1B
VGLL1
SLC25A15
NUTF2
CCDC113
PSMD7
NPRL3
COTL1
ABCC1
RHBDL1
HMOX2
PYCARD
SLC6A2
AQP9
CPQ
LAPTM4B
SQLE
UBXN8
PLEKHJ1
AMH
CASP14
FBL
TGFB1
RABAC1
MEIS3
CLEC11A
ETHE1
CDK6
ADAP1
CAV1
HOXA5
CHN2
FKBP14
CRHR2
CHCHD2
PCOLCE
SERPINE1
PLOD3
POU6F2
TMEM248
POLD2
ELAVL2
DDX58
DNMBP
MINPP1
NPM3
XPNPEP1
PPIF
RPL19
HOXB6
BLMH
PSMD11
ASIC2
CCL7
RAB5C
COL1A1
MRPL27
RND2
EFNB3
TMEM97
UNC119
RPL34
PPARGC1A
CTSC
FOXRED1
ST3GAL4
CCND1
CCDC86
FOLR3
CEP164
UBE4A
NECTIN1
SLC35F2
ATP5F1B
KRT18
ITFG2
FOXM1
PRR4
PARP11
OAS2
MRPL51
GAPDH
CHD4
COPS7A
CDCA3
USP5
TPI1
ATN1
COX6A1
COL12A1
RWDD1
CEP85L
HDDC2
MRPL18
MDN1
GPR63
PEX7
PERP
MDFI
PTK7
TTK
SLC29A1
LAMA4
PCDHB2
GHR
SPARC
PCDHB5
PCDHB6
POLR3G
GNPDA1
PDGFRB
ATP6V0E1
DGUOK
TTL
GPD2
NRBP1
RPS15
MOGS
NDUFS7
AUP1
EVA1A
CCT4
IL1R2
IL1R1
IL18RAP
ODC1
NOL10
DLX2
PNO1
NFE2L2
CACYBP
QSOX1
SWT1
NCF2
MFAP2
PRPF3
P3H1
CDC20
B4GALT2
DARS2
NEK2
MUC5B
KLF7
UBE3D
VAMP8
UCHL3
HS1BP3
GDA
CPSF3
HEATR1
C19orf25
FCF1
PGF
PPP4R4
GPR68
EIF2B2
EPCAM
IFIT3
HOXB8
MSX2
EQTN
MTHFD1L
PCMT1
ARAP3
TNFSF18
SEC16B
MTRF1
WBP4
HSPH1
EXOSC8
GLT8D2
SLC35B1
KCNJ8
DEPDC7
GJB6
TMEM54
RPL21
MTIF3
PAEP
SPATA1
INHBA
TWIST1
GLIPR2
KIAA1549
PLAU
DDX39A
RAP2C
CKS2
CHPF
TREM1
NRN1
EEF1E1
GOT2
ABCC4
MSTO1
POLR1B
CLPP
GRIA3
FOXA2
FLRT3
TRAP1
EMG1
ARMCX1
CHTF18
TUBA4A
VIL1
PEX1
LRFN1
PAICS
PPAT
APOL2
CPA4
IFT22
SMO
LRRC17
MYO1B
HOXD10
CLN6
PSMA1
BBOX1
TXNDC17
KLK14
KLK8
TNNI3
ERMARD
RPL36
BST2
SULT4A1
COL5A1
PNCK
DKC1
DUSP9
ULBP2
ULBP3
COX4I1
EMC8
TUBG1
PSME3
RPL27
ANO1
KRT34
SLC6A11
RAN
COQ3
MATN2
DAP3
TESMIN
POMP
CDK8
CHRM3
LGR6
POSTN
FAM83F
NTS
GSC
EIF2S1
CCNB1
PSRC1
NGF
RSAD2
LDHA
CFHR4
LRP4
DSC1
COL4A2
MSI1
FAM71F1
MRAP2
AGAP2
B4GALNT1
MICAL1
CCT7
DYSF
EMX1
CAPN9
LAMC1
COX5B
BORA
LCP1
IGF2BP3
KDELR2
NACAD
SCN2A
GATA4
IL36G
CTSV
HINT2
RPS6
GMPR
PRCP
SULF1
SLC37A4
MMP13
CASP1
SQOR
NDUFAF1
RPLP1
PAK6
BCAR3
IFI44
PNPT1
ATAD1
CEP55
ATIC
OLA1
INTS14
HERC6
PPA2
SINHCAF
NDUFA9
PEX5
CERS5
GALNT6
ARMH4
RDH12
STON2
NIPA2
SORD
ETFA
BCL2A1
CYP1A1
FANCI
MARVELD3
CDH11
ADAD2
RPL3L
DEF8
PTRH2
IMPA2
SAT2
NT5C3B
FKBP10
CACNA1A
IFITM3
SOD1
COL6A2
APP
AKT1
CBLC
RCN3
PADI3
FCN3
RPS8
PSMA5
C1orf162
UFC1
NUF2
MRPL24
CRABP2
HDGF
CTSK
C1orf56
HORMAD1
KCNH1
HAX1
ILF2
PSEN2
PDIA6
ATP6V1C2
CIAO1
TMEM177
FAHD2B
DLX1
RPL32
TM4SF19
VWA5B2
OCIAD2
RPL37
IRAK1BP1
ARHGAP18
MTFR2
TMEM181
PNLDC1
CCT6A
DIAPH2
FAM83A
PLIN2
PLPPR1
PDSS1
TMEM236
NRBF2
PDCD11
RGS10
SLC5A12
ENDOD1
CCDC82
SERPINH1
P4HA3
HYOU1
TKFC
EI24
TAGLN
PLCB3
MMP3
SAP18
MIA2
VEGFC
PRSS23
CCT5
DLAT
NKAPD1
GPR158
AKAP6
CDC123
CCDC3
AKR1C2
BEND6
KCNE4
PSTPIP2
PDK1
RPP38
DSPP
GJA1
ANAPC1
RBMS1
FAM49B
PLEKHG4B
TMEM251
ADPRHL1
RPIA
DGKE
SDHAF4
UBASH3B
ROBO3
GBP5
ATP5MC3
MRPL39
SKA1
RSPH10B
HEATR3
SLC24A2
CCT8
EEF1A1
TYSND1
MED19
AIFM1
NSMCE2
SST
TMEM171
STEAP2
GATAD1
CACNA2D3
TSPAN18
MX1
TRIM63
MRPL17
GPR153
AUTS2
FAM86C1
GDPD5
DYNC1I1
SLC45A3
PLA2G2F
NDUFS2
GART
HOXB13
ATP13A2
PSMB4
SPRR2G
TFF3
WDR4
G6PD
LRRC3
FAM207A
BRSK1
TMEM190
TLCD1
NLRX1
UBE2Q1
FDPS
RUSC1
FAM189B
PAQR6
FGFR4
NACC1
NAPEPLD
PSMC2
YDJC
DMKN
COX7A1
ITGA5
FAM171A2
AQP5
SPC24
SNRNP25
HS3ST6
CLPB
TTC9C
RPL29
FBLIM1
PDPN
SCNN1D
DNAJB4
SLAMF9
FLVCR1
NOSTRIN
LCE3D
MRPS18C
COL6A3
NAXE
CCT3
AIM2
PTX3
IL17RE
WDR43
F2RL1
GPX8
UQCRQ
SLC35A1
DCBLD1
SFXN1
KIAA0895
RPS14
RP9
PTTG1
SLC29A4
COL1A2
HNF4G
SUGT1
PGM2L1
GJB2
SKA3
DDIAS
TMEM63C
NUDT5
BEND7
ATP5F1C
SLC39A2
RNASE7
UBTD1
PACSIN3
ARL5B
SMCO4
HTRA1
CEP57
ADAMTS15
AMN
RPUSD2
CLMP
TMEM100
HSP90B1
MMP10
SAAL1
GREM1
NYAP1
MAP1A
PHB
SLC27A4
CERCAM
LPO
CACNB3
SEMA6B
TRPV3
KLK6
OTUB1
IGFBP6
HID1
GSDMA
MLST8
DNASE1L2
CASKIN1
SPINDOC
RPSA
BATF2
BDKRB2
STIP1
LGI3
CHRM1
IL7R
FAM178B
ZNF608
KLK7
PCSK9
HSPB3
GP2
SCN9A
CRCT1
ZNF280A
GJB1
BUB1
CHRNA5
FASN
STX8
FABP4
TMED10
TMEM182
KRT8
SDR9C7
KRT75
PA2G4
IRX2
ARMC10
CAVIN4
HTRA3
FOXN2
NETO2
CHST11
PGAM1
APLN
RSL1D1
COL24A1
LPAR3
DSCAM
ENC1
RPS7
PPIH
CCL11
ISG20
BSG
SPTLC3
CSDC2
FIBP
PPP1CA
NIPAL4
CFL1
CES4A
DHCR7
SH3RF3
RHOD
CKS1B
SYT12
C11orf86
DMRT2
KCNK7
RNF26
MST1
ZNF622
CSPG4
SLC19A1
UQCRH
TOMM20
CBX2
ZDHHC24
EXO1
RPL4
UGT8
FGFBP3
HRAS
KLC2
DSG4
DDIT3
RUVBL1
ETV4
ARL4D
B3GNT4
VPS37D
PRR15
RNF152
BASP1
SOX11
FAM89B
SLC25A22
CD163
CD151
SOX12
RPS27
CALHM5
DALRD3
VN1R1
TUBAL3
COX5A
IGSF22
CCDC89
CALR
SLITRK4
PLD6
NKPD1
TH
FZD2
HOXC9
PPA1
TCEAL8
HIGD1A
NPM1
HEPHL1
TMEM45A
C6orf223
SNRPE
B4GALNT4
KPNA2
VCX
NDN
NTM
RPS17
MAGEB17
TMEM95
TCEAL7
GJC1
PYCR1
CALHM3
GPR19
REC114
JRKL
PSMG1
SETD3
TRMT12
CHEK2
GPR39
ARSI
PRKX
SMTN
EIF3C
NIPSNAP1
SPRR4
UBE2F
OAF
PKP3
BPIFC
NUTM1
SLITRK6
XPOT
TMEM106A
FLRT2
ANO9
PRMT3
KRT6B
AHNAK2
PRAME
IFIT1
NLRP9
NAT8L
CCDC190
LAMP1
PTCH1
LCE3E
BACE1
ANKRD37
NAP1L2
RPS23
CEACAM19
KRT16
PDZD7
LILRA5
AKR1C1
LCE2D
COL4A1
ATP13A5
MAGEH1
TET3
ISG15
PERM1
DNAH17
PALM3
C11orf95
TUBB4B
PRR19
JAKMIP3
KRTDAP
IGFL3
ENTPD8
RPL14
NOC2L
SBSN
KIR2DL4
GJB5
HRCT1
BECN2
CGB7
S100A5
NPIPB15
YRDC
AJAP1
HDAC2
MMP1
CASP4
IL27
BLM
ADARB1
COL13A1
PCDHB11
ENTPD6
MFAP5
C14orf178
HOXC6
STPG3
FAM49A
TEAD4
RPL23A
HOXC4
PPP1R14C
SMURF1
RPL10A
PNP
C1orf68
TSEN15
CSAG1
CCDC167
TGM2
RAET1G
FCGR3A
CENPW
LIPK
NPY4R
COL5A2
PSMB8
PJVK
SDHD
SLC44A4
CARD16
C6orf15
RACK1
IGFL2
SAMD9
CCDC85C
SMN2
VCX3B
TMEM211
PRR22
POU5F1B
KLK9
VDAC1
SOGA3
STARD10
PHB2
GOLGA8B
FAM72D
TSTD1
SYCE3
UBA52
MYBPHL
CKMT1A
MCRIP1
RPL41
ACBD6
ANKRD18B
ANKRD63
RPS18
ASCL5
TMEM238
HGH1
NME1
LCE1F
LRRD1
ARHGAP8
UGT1A1
ATP5PO
TCP10L
CCDC169
ASPRV1
PTTG2
GPR162
CCDC71L
HOXA10
EIF5AL1
CSNK2A3
EEF1G
CARD18
LY6G6E
SMIM3
PDF
CCDC187
BOP1
RPL17
KLF14
PTGES3L
NDUFA7
CSAG2
CSAG3
CCDC194
LHX1
AATF
ZNF670
CISD3
MRM1
MRPL45
COL4A6
SRPX
GOLGA7B
C11orf87
TCHHL1
RGS20
SLC35F3
SH2D5
NAV3
CDA
AC011473.4
ZNF365
NLRP10
HMGA2
CT62
AQP10
SPOCK1
HTR7
CALB2
CXCL14
PCDHGC5
GALNT13
LCE2C
PNPLA1
CCNA1
SLC7A11
LIPN
TBR1
GAST
MUCL1
GDPD2
SPINK6
WFDC12
HTR2C
ACP7
EREG
IGFL1
SLCO1B3
RPE65
HKDC1
TRIML2
LY6G6C
ROS1
SPRR2B
MAGEA11
LYPD8
GAL
AKR1B10
MAGEA3
IL36RN
KRT1
IRX1
PSG4
MAGEA6
MAGEA4
CES1
MAGEB2
AZGP1
KHDC1L
TDRD9
TG
FATE1
TEX29
IL24
ABCG4
FGFBP2
NECAB2
CXCR1
CSF2
AKR1C3
S100A12
CYP4F11
MMP8
CDX2
SCGB3A1
SAGE1
OR6C70

## Sheet: Table S5
Table S5 Subnetwork of IRG
geneid	cluster
TIMP2	1
VCAN	1
GUCA1A	1
DKK3	1
LAMC2	1
COL11A1	1
NAV3	1
P4HA2	1
SEMA3C	1
FAP	1
FKBP7	1
COL5A3	1
PLOD1	1
ADAMTS2	1
MMP2	1
LAMB1	1
SLC22A17	1
MMP11	1
LGALS1	1
KDELR3	1
MXRA5	1
SRPX	1
AQP9	1
PCOLCE	1
SERPINE1	1
PLOD3	1
COL1A1	1
COL12A1	1
LAMA4	1
SPARC	1
PDGFRB	1
IL1R1	1
MFAP2	1
GLT8D2	1
INHBA	1
TWIST1	1
PLAU	1
GRIA3	1
LRRC17	1
COL5A1	1
POSTN	1
COL4A2	1
LAMC1	1
SULF1	1
MMP13	1
CDH11	1
FKBP10	1
COL6A2	1
RCN3	1
CTSK	1
SERPINH1	1
P4HA3	1
TAGLN	1
VEGFC	1
PRSS23	1
SPOCK1	1
GJA1	1
SLC24A2	1
ITGA5	1
PDPN	1
COL6A3	1
CXCR1	1
GPX8	1
COL1A2	1
HTRA1	1
GREM1	1
MAP1A	1
CERCAM	1
HTRA3	1
COL24A1	1
CSPG4	1
CD163	1
FZD2	1
NTM	1
COL4A1	1
MMP1	1
COL13A1	1
MFAP5	1
COL5A2	1
CD276	1
ELAC2	2
TOMM34	2
UBA6	2
CDH1	2
SOAT1	2
ATG5	2
MRPS35	2
PRR11	2
RDH11	2
UBE2D1	2
HMMR	2
SPAG5	2
FDFT1	2
PUS7	2
NUP50	2
ECHDC1	2
TTLL12	2
ATP6V1D	2
PSMA6	2
NUTF2	2
SQLE	2
CAV1	2
POLD2	2
NPM3	2
XPNPEP1	2
RAB5C	2
MRPL27	2
TMEM97	2
CCDC86	2
KRT18	2
MRPL51	2
GAPDH	2
CHD4	2
CDCA3	2
USP5	2
TPI1	2
COX6A1	2
MRPL18	2
GPR63	2
PEX7	2
SLC29A1	2
DGUOK	2
GPD2	2
MOGS	2
NDUFS7	2
NOL10	2
NFE2L2	2
CACYBP	2
PRPF3	2
KLF7	2
UCHL3	2
HEATR1	2
FCF1	2
EIF2B2	2
PCMT1	2
MTRF1	2
HSPH1	2
SLC35B1	2
RPL21	2
MTIF3	2
RAP2C	2
GOT2	2
CHTF18	2
COX4I1	2
EMC8	2
COQ3	2
POMP	2
CDK8	2
CCNB1	2
PSRC1	2
LDHA	2
COX5B	2
BORA	2
CASP1	2
NDUFAF1	2
ATAD1	2
CEP55	2
OLA1	2
PPA2	2
NDUFA9	2
PEX5	2
SORD	2
FANCI	2
PTRH2	2
APP	2
HDGF	2
HAX1	2
PDIA6	2
CIAO1	2
RPL37	2
MTFR2	2
CCT6A	2
PDSS1	2
HYOU1	2
SAP18	2
CDC123	2
PDK1	2
RPIA	2
GBP5	2
SKA1	2
HEATR3	2
TYSND1	2
NDUFS2	2
WDR4	2
FDPS	2
NACC1	2
SPC24	2
SNRNP25	2
DNAJB4	2
MRPS18C	2
UQCRQ	2
SFXN1	2
PTTG1	2
SUGT1	2
SKA3	2
DDIAS	2
NUDT5	2
PACSIN3	2
AMN	2
RPUSD2	2
SAAL1	2
MLST8	2
TMED10	2
PGAM1	2
BSG	2
ZNF622	2
UQCRH	2
KLC2	2
DALRD3	2
COX5A	2
PYCR1	2
SETD3	2
NIPSNAP1	2
XPOT	2
PRMT3	2
YRDC	2
CASP4	2
BLM	2
CENPW	2
PSMB8	2
SDHD	2
HGH1	2
PDF	2
AATF	2
MRPL45	2
PSMA4	3
MRTO4	3
IPO5	3
WDR18	3
DNAJA2	3
RPL31	3
UBE2T	3
HSP90AA1	3
SLC27A5	3
RPS5	3
DDX18	3
DDX24	3
PES1	3
CDKN3	3
AHSA1	3
VRK1	3
PSMD7	3
FBL	3
RPL19	3
PSMD11	3
RPL34	3
FOXM1	3
TTK	3
RPS15	3
CCT4	3
PNO1	3
CDC20	3
DARS2	3
NEK2	3
CPSF3	3
MTHFD1L	3
EXOSC8	3
DDX39A	3
CKS2	3
EEF1E1	3
POLR1B	3
CLPP	3
TRAP1	3
EMG1	3
PAICS	3
PPAT	3
PSMA1	3
RPL36	3
DKC1	3
TUBG1	3
PSME3	3
RPL27	3
RAN	3
DAP3	3
EIF2S1	3
CCT7	3
RPS6	3
RPLP1	3
PNPT1	3
ATIC	3
ETFA	3
SOD1	3
AKT1	3
RPS8	3
PSMA5	3
NUF2	3
MRPL24	3
ILF2	3
RPL32	3
PDCD11	3
CCT5	3
DLAT	3
RPP38	3
MRPL39	3
CCT8	3
EEF1A1	3
AIFM1	3
MRPL17	3
GART	3
PSMB4	3
PSMC2	3
RPL29	3
CCT3	3
WDR43	3
RPS14	3
HSP90B1	3
PHB	3
OTUB1	3
RPSA	3
STIP1	3
BUB1	3
FASN	3
PA2G4	3
RSL1D1	3
RPS7	3
PPIH	3
PPP1CA	3
CFL1	3
CKS1B	3
TOMM20	3
EXO1	3
RPL4	3
HRAS	3
RUVBL1	3
RPS27	3
CALR	3
PPA1	3
NPM1	3
SNRPE	3
KPNA2	3
RPS17	3
PSMG1	3
CHEK2	3
RPS23	3
TUBB4B	3
RPL14	3
NOC2L	3
HDAC2	3
RPL23A	3
RPL10A	3
VDAC1	3
PHB2	3
UBA52	3
RPS18	3
NME1	3
BOP1	3
MRM1	3
MAD1L1	4
M6PR	4
DYRK4	4
CD9	4
SYT7	4
ANGEL1	4
SNAPC1	4
BAK1	4
TMSB10	4
INPP4A	4
CLPTM1L	4
JKAMP	4
NFE2L3	4
HEBP2	4
CDH3	4
GOLGA5	4
FGFR2	4
CA12	4
ENO1	4
REXO2	4
RBM7	4
TRAF4	4
JMJD4	4
APLP2	4
KIF3C	4
CTTN	4
ALG9	4
DNMT3B	4
KIF9	4
OAS1	4
LAG3	4
TFAP4	4
SEMA4G	4
CEP170B	4
RASSF7	4
ARSA	4
PNPLA3	4
PLEK2	4
DHRS7	4
GSKIP	4
CCNB1IP1	4
SEC23A	4
TCFL5	4
C20orf27	4
ABCD1	4
SLC25A15	4
NPRL3	4
COTL1	4
ABCC1	4
RHBDL1	4
HMOX2	4
PYCARD	4
LAPTM4B	4
UBXN8	4
AMH	4
TGFB1	4
RABAC1	4
ETHE1	4
CDK6	4
ADAP1	4
HOXA5	4
FKBP14	4
CHCHD2	4
ELAVL2	4
DDX58	4
DNMBP	4
MINPP1	4
PPIF	4
BLMH	4
RND2	4
UNC119	4
CTSC	4
FOXRED1	4
ST3GAL4	4
CCND1	4
CEP164	4
UBE4A	4
SLC35F2	4
ITFG2	4
PARP11	4
OAS2	4
COPS7A	4
ATN1	4
RWDD1	4
HDDC2	4
MDN1	4
PERP	4
MDFI	4
PTK7	4
POLR3G	4
GNPDA1	4
ATP6V0E1	4
TTL	4
NRBP1	4
AUP1	4
IL18RAP	4
ODC1	4
QSOX1	4
SWT1	4
NCF2	4
B4GALT2	4
UBE3D	4
VAMP8	4
HS1BP3	4
C19orf25	4
GPR68	4
EPCAM	4
IFIT3	4
ARAP3	4
WBP4	4
DEPDC7	4
TMEM54	4
ABCC4	4
MSTO1	4
TUBA4A	4
PEX1	4
APOL2	4
IFT22	4
SMO	4
MYO1B	4
CLN6	4
TXNDC17	4
ERMARD	4
BST2	4
PNCK	4
ULBP2	4
ULBP3	4
ANO1	4
FAM83F	4
RSAD2	4
MRAP2	4
AGAP2	4
LCP1	4
IGF2BP3	4
KDELR2	4
HINT2	4
PRCP	4
SLC37A4	4
BCAR3	4
IFI44	4
HERC6	4
CERS5	4
NIPA2	4
MARVELD3	4
DEF8	4
IMPA2	4
SAT2	4
NT5C3B	4
CACNA1A	4
IFITM3	4
C1orf162	4
UFC1	4
PSEN2	4
TMEM177	4
OCIAD2	4
TMEM181	4
DIAPH2	4
RGS20	4
FAM83A	4
NRBF2	4
RGS10	4
CCDC82	4
EI24	4
PLCB3	4
SLC7A11	4
AKR1C2	4
PSTPIP2	4
ANAPC1	4
RBMS1	4
FAM49B	4
TMEM251	4
DGKE	4
UBASH3B	4
ROBO3	4
HKDC1	4
MED19	4
NSMCE2	4
TMEM171	4
GATAD1	4
TSPAN18	4
MX1	4
GPR153	4
AUTS2	4
FAM86C1	4
SLC45A3	4
HOXB13	4
ATP13A2	4
G6PD	4
FAM207A	4
TLCD1	4
UBE2Q1	4
RUSC1	4
FAM189B	4
NAPEPLD	4
YDJC	4
CLPB	4
TTC9C	4
FBLIM1	4
FLVCR1	4
AIM2	4
IL17RE	4
F2RL1	4
SLC35A1	4
RP9	4
SLC39A2	4
UBTD1	4
ARL5B	4
CEP57	4
SLC27A4	4
CACNB3	4
CASKIN1	4
BATF2	4
BDKRB2	4
PCSK9	4
CHRNA5	4
STX8	4
KRT8	4
IRX1	4
IRX2	4
ARMC10	4
FOXN2	4
NETO2	4
LPAR3	4
DSCAM	4
CYP4F11	4
ISG20	4
FIBP	4
DHCR7	4
RHOD	4
DMRT2	4
RNF26	4
MST1	4
SLC19A1	4
CBX2	4
UGT8	4
FGFBP3	4
DDIT3	4
ETV4	4
ARL4D	4
PRR15	4
BASP1	4
SLC25A22	4
CD151	4
SOX12	4
PLD6	4
HOXC9	4
HIGD1A	4
C6orf223	4
TRMT12	4
GPR39	4
PRKX	4
SMTN	4
UBE2F	4
PKP3	4
ANO9	4
IFIT1	4
PTCH1	4
BACE1	4
NAP1L2	4
AKR1C1	4
TET3	4
ISG15	4
PERM1	4
KIR2DL4	4
GJB5	4
SH2D5	4
IL27	4
ADARB1	4
ENTPD6	4
HOXC6	4
TEAD4	4
HOXC4	4
PPP1R14C	4
SMURF1	4
PNP	4
CES1	4
TSEN15	4
CCDC167	4
RAET1G	4
FCGR3A	4
CARD16	4
SAMD9	4
CCDC85C	4
PRR22	4
STARD10	4
FAM72D	4
TSTD1	4
SYCE3	4
HOXA10	4
NDUFA7	4
LHX1	4
ZNF670	4
CISD3	4
CYP26B1	5
TFPI	5
PDK4	5
HOXA11	5
MARCO	5
AGPAT4	5
MUSK	5
ROS1	5
DLX3	5
ME1	5
EML1	5
FSTL3	5
CNGB1	5
CAMK2A	5
CYP2W1	5
ADAM11	5
GPC4	5
ACER3	5
HOXA9	5
MT3	5
CD209	5
CYP26A1	5
TREM2	5
SLC35E4	5
PROCR	5
ISM1	5
PCSK1N	5
PCYT1B	5
SLC6A2	5
CPQ	5
CLEC11A	5
CHN2	5
CRHR2	5
POU6F2	5
TMEM248	5
HOXB6	5
EFNB3	5
CEP85L	5
GHR	5
EVA1A	5
DLX2	5
P3H1	5
MUC5B	5
MMP8	5
HOXB8	5
MSX2	5
KCNJ8	5
GJB6	5
GLIPR2	5
KIAA1549	5
CHPF	5
EREG	5
FOXA2	5
FLRT3	5
ARMCX1	5
KLK8	5
SULT4A1	5
SLC6A11	5
MATN2	5
CHRM3	5
LGR6	5
GSC	5
NGF	5
LRP4	5
DSC1	5
MSI1	5
B4GALNT1	5
MICAL1	5
DYSF	5
NACAD	5
GATA4	5
IL36G	5
IL36RN	5
CTSV	5
GMPR	5
ZNF365	5
GALNT6	5
RDH12	5
STON2	5
BCL2A1	5
RPL3L	5
FCN3	5
CRABP2	5
KCNH1	5
FAHD2B	5
DLX1	5
CXCL14	5
ARHGAP18	5
MAGEA4	5
HTR7	5
ENDOD1	5
HMGA2	5
MMP3	5
AKAP6	5
KCNE4	5
PLEKHG4B	5
GOLGA7B	5
CACNA2D3	5
TRIM63	5
GDPD5	5
DYNC1I1	5
CDA	5
SPRR2G	5
TFF3	5
LRRC3	5
BRSK1	5
NLRX1	5
AZGP1	5
SCGB3A1	5
DMKN	5
COX7A1	5
FAM171A2	5
AQP5	5
IL24	5
NOSTRIN	5
LCE3D	5
S100A12	5
CSF2	5
DCBLD1	5
SLC29A4	5
PGM2L1	5
GJB2	5
RNASE7	5
ADAMTS15	5
CLMP	5
MMP10	5
NYAP1	5
LPO	5
SEMA6B	5
TRPV3	5
KLK6	5
KRT1	5
GSDMA	5
CHRM1	5
IL7R	5
WFDC12	5
FAM178B	5
KLK7	5
GP2	5
SCN9A	5
CRCT1	5
ZNF280A	5
GJB1	5
SDR9C7	5
KRT75	5
CHST11	5
APLN	5
ENC1	5
CCL11	5
SPTLC3	5
CSDC2	5
ABCG4	5
NIPAL4	5
MUCL1	5
SH3RF3	5
ZDHHC24	5
VPS37D	5
SOX11	5
FAM89B	5
NKPD1	5
TH	5
PNPLA1	5
TCEAL8	5
HEPHL1	5
SAGE1	5
TMEM45A	5
NLRP10	5
B4GALNT4	5
VCX	5
NDN	5
TCHHL1	5
TCEAL7	5
GJC1	5
JRKL	5
ARSI	5
EIF3C	5
SPRR4	5
OAF	5
SLITRK6	5
TMEM106A	5
FLRT2	5
MAGEA11	5
KRT6B	5
AHNAK2	5
PRAME	5
NAT8L	5
LCE3E	5
CEACAM19	5
KRT16	5
LILRA5	5
LCE2C	5
LCE2D	5
MAGEH1	5
C11orf95	5
JAKMIP3	5
KRTDAP	5
ENTPD8	5
SBSN	5
AKR1C3	5
CGB7	5
AJAP1	5
SPRR2B	5
MAGEA6	5
COL4A6	5
FAM49A	5
AKR1B10	5
C1orf68	5
CSAG1	5
TGM2	5
LIPN	5
LIPK	5
VCX3B	5
MAGEA3	5
LCE1F	5
ASPRV1	5
GPR162	5
CCDC71L	5
EEF1G	5
CARD18	5
SMIM3	5
RPL17	5
PTGES3L	5

## Sheet: Table S6
Table S6 The relationship of IRG and IWHMB of HGS
geneid	Hallmark_Gene_Set
TFPI	ADIPOGENESIS
ELAC2	ADIPOGENESIS
CD9	ADIPOGENESIS
MARCO	ADIPOGENESIS
TOMM34	ADIPOGENESIS
MUSK	ADIPOGENESIS
TIMP2	ADIPOGENESIS
CDH1	ADIPOGENESIS
CLPTM1L	ADIPOGENESIS
SOAT1	ADIPOGENESIS
COL11A1	ADIPOGENESIS
MRPS35	ADIPOGENESIS
GOLGA5	ADIPOGENESIS
DNAJA2	ADIPOGENESIS
CNGB1	ADIPOGENESIS
P4HA2	ADIPOGENESIS
CA12	ADIPOGENESIS
GPC4	ADIPOGENESIS
FDFT1	ADIPOGENESIS
COL5A3	ADIPOGENESIS
ALG9	ADIPOGENESIS
MMP2	ADIPOGENESIS
OAS1	ADIPOGENESIS
DDX24	ADIPOGENESIS
TFAP4	ADIPOGENESIS
LAMB1	ADIPOGENESIS
CEP170B	ADIPOGENESIS
MMP11	ADIPOGENESIS
TTLL12	ADIPOGENESIS
ATP6V1D	ADIPOGENESIS
TCFL5	ADIPOGENESIS
NPRL3	ADIPOGENESIS
ABCC1	ADIPOGENESIS
SLC6A2	ADIPOGENESIS
SQLE	ADIPOGENESIS
TGFB1	ADIPOGENESIS
CLEC11A	ADIPOGENESIS
DDX58	ADIPOGENESIS
DNMBP	ADIPOGENESIS
XPNPEP1	ADIPOGENESIS
PSMD11	ADIPOGENESIS
RND2	ADIPOGENESIS
OAS2	ADIPOGENESIS
CHD4	ADIPOGENESIS
USP5	ADIPOGENESIS
RWDD1	ADIPOGENESIS
MDN1	ADIPOGENESIS
PTK7	ADIPOGENESIS
LAMA4	ADIPOGENESIS
GHR	ADIPOGENESIS
PDGFRB	ADIPOGENESIS
NDUFS7	ADIPOGENESIS
QSOX1	ADIPOGENESIS
NCF2	ADIPOGENESIS
P3H1	ADIPOGENESIS
MUC5B	ADIPOGENESIS
KLF7	ADIPOGENESIS
VAMP8	ADIPOGENESIS
FCF1	ADIPOGENESIS
EIF2B2	ADIPOGENESIS
ARAP3	ADIPOGENESIS
MTRF1	ADIPOGENESIS
WBP4	ADIPOGENESIS
DEPDC7	ADIPOGENESIS
MTIF3	ADIPOGENESIS
TWIST1	ADIPOGENESIS
CKS2	ADIPOGENESIS
CHPF	ADIPOGENESIS
FLRT3	ADIPOGENESIS
APOL2	ADIPOGENESIS
LRRC17	ADIPOGENESIS
MYO1B	ADIPOGENESIS
DKC1	ADIPOGENESIS
TUBG1	ADIPOGENESIS
PSME3	ADIPOGENESIS
SLC6A11	ADIPOGENESIS
COQ3	ADIPOGENESIS
MATN2	ADIPOGENESIS
FAM83F	ADIPOGENESIS
EIF2S1	ADIPOGENESIS
MSI1	ADIPOGENESIS
MRAP2	ADIPOGENESIS
LAMC1	ADIPOGENESIS
IGF2BP3	ADIPOGENESIS
HINT2	ADIPOGENESIS
BCAR3	ADIPOGENESIS
PNPT1	ADIPOGENESIS
HERC6	ADIPOGENESIS
NIPA2	ADIPOGENESIS
SORD	ADIPOGENESIS
DEF8	ADIPOGENESIS
SAT2	ADIPOGENESIS
COL6A2	ADIPOGENESIS
PSMA5	ADIPOGENESIS
UFC1	ADIPOGENESIS
MRPL24	ADIPOGENESIS
CTSK	ADIPOGENESIS
ILF2	ADIPOGENESIS
PDCD11	ADIPOGENESIS
CCDC82	ADIPOGENESIS
NSMCE2	ADIPOGENESIS
GATAD1	ADIPOGENESIS
GPR153	ADIPOGENESIS
CDA	ADIPOGENESIS
ATP13A2	ADIPOGENESIS
WDR4	ADIPOGENESIS
NACC1	ADIPOGENESIS
NAPEPLD	ADIPOGENESIS
COX7A1	ADIPOGENESIS
SNRNP25	ADIPOGENESIS
FBLIM1	ADIPOGENESIS
PDPN	ADIPOGENESIS
MRPS18C	ADIPOGENESIS
COL6A3	ADIPOGENESIS
IL17RE	ADIPOGENESIS
WDR43	ADIPOGENESIS
SLC35A1	ADIPOGENESIS
COL1A2	ADIPOGENESIS
SKA3	ADIPOGENESIS
PACSIN3	ADIPOGENESIS
ADAMTS15	ADIPOGENESIS
GREM1	ADIPOGENESIS
SLC27A4	ADIPOGENESIS
CERCAM	ADIPOGENESIS
SEMA6B	ADIPOGENESIS
KRT1	ADIPOGENESIS
IL7R	ADIPOGENESIS
PCSK9	ADIPOGENESIS
KRT75	ADIPOGENESIS
PA2G4	ADIPOGENESIS
NETO2	ADIPOGENESIS
CHST11	ADIPOGENESIS
PGAM1	ADIPOGENESIS
ISG20	ADIPOGENESIS
ABCG4	ADIPOGENESIS
NIPAL4	ADIPOGENESIS
SH3RF3	ADIPOGENESIS
KLC2	ADIPOGENESIS
ETV4	ADIPOGENESIS
ARL4D	ADIPOGENESIS
FAM89B	ADIPOGENESIS
SOX12	ADIPOGENESIS
TH	ADIPOGENESIS
HEPHL1	ADIPOGENESIS
C6orf223	ADIPOGENESIS
TCEAL7	ADIPOGENESIS
EIF3C	ADIPOGENESIS
UBE2F	ADIPOGENESIS
XPOT	ADIPOGENESIS
AHNAK2	ADIPOGENESIS
IFIT1	ADIPOGENESIS
CEACAM19	ADIPOGENESIS
NOC2L	ADIPOGENESIS
ADARB1	ADIPOGENESIS
ENTPD6	ADIPOGENESIS
CCDC167	ADIPOGENESIS
CENPW	ADIPOGENESIS
LIPK	ADIPOGENESIS
CCDC85C	ADIPOGENESIS
VDAC1	ADIPOGENESIS
HGH1	ADIPOGENESIS
ASPRV1	ADIPOGENESIS
PDF	ADIPOGENESIS
LHX1	ADIPOGENESIS
PDK4	ALLOGRAFT_REJECTION
MARCO	ALLOGRAFT_REJECTION
CDH1	ALLOGRAFT_REJECTION
COL11A1	ALLOGRAFT_REJECTION
MRPS35	ALLOGRAFT_REJECTION
GOLGA5	ALLOGRAFT_REJECTION
FDFT1	ALLOGRAFT_REJECTION
APLP2	ALLOGRAFT_REJECTION
ALG9	ALLOGRAFT_REJECTION
MT3	ALLOGRAFT_REJECTION
KIF9	ALLOGRAFT_REJECTION
OAS1	ALLOGRAFT_REJECTION
NUP50	ALLOGRAFT_REJECTION
SEMA4G	ALLOGRAFT_REJECTION
CYP26A1	ALLOGRAFT_REJECTION
SEC23A	ALLOGRAFT_REJECTION
SLC6A2	ALLOGRAFT_REJECTION
LAPTM4B	ALLOGRAFT_REJECTION
FBL	ALLOGRAFT_REJECTION
CLEC11A	ALLOGRAFT_REJECTION
FKBP14	ALLOGRAFT_REJECTION
DNMBP	ALLOGRAFT_REJECTION
BLMH	ALLOGRAFT_REJECTION
MRPL27	ALLOGRAFT_REJECTION
OAS2	ALLOGRAFT_REJECTION
ATN1	ALLOGRAFT_REJECTION
RWDD1	ALLOGRAFT_REJECTION
CEP85L	ALLOGRAFT_REJECTION
MDN1	ALLOGRAFT_REJECTION
PTK7	ALLOGRAFT_REJECTION
LAMA4	ALLOGRAFT_REJECTION
GHR	ALLOGRAFT_REJECTION
NDUFS7	ALLOGRAFT_REJECTION
ODC1	ALLOGRAFT_REJECTION
MUC5B	ALLOGRAFT_REJECTION
FCF1	ALLOGRAFT_REJECTION
WBP4	ALLOGRAFT_REJECTION
MTIF3	ALLOGRAFT_REJECTION
DDX39A	ALLOGRAFT_REJECTION
CKS2	ALLOGRAFT_REJECTION
FLRT3	ALLOGRAFT_REJECTION
ARMCX1	ALLOGRAFT_REJECTION
APOL2	ALLOGRAFT_REJECTION
CLN6	ALLOGRAFT_REJECTION
PSMA1	ALLOGRAFT_REJECTION
ANO1	ALLOGRAFT_REJECTION
COQ3	ALLOGRAFT_REJECTION
POMP	ALLOGRAFT_REJECTION
CDK8	ALLOGRAFT_REJECTION
RSAD2	ALLOGRAFT_REJECTION
AGAP2	ALLOGRAFT_REJECTION
MICAL1	ALLOGRAFT_REJECTION
IGF2BP3	ALLOGRAFT_REJECTION
SULF1	ALLOGRAFT_REJECTION
IFI44	ALLOGRAFT_REJECTION
HERC6	ALLOGRAFT_REJECTION
RDH12	ALLOGRAFT_REJECTION
SORD	ALLOGRAFT_REJECTION
CACNA1A	ALLOGRAFT_REJECTION
HAX1	ALLOGRAFT_REJECTION
ILF2	ALLOGRAFT_REJECTION
RPL32	ALLOGRAFT_REJECTION
ARHGAP18	ALLOGRAFT_REJECTION
SAP18	ALLOGRAFT_REJECTION
GOLGA7B	ALLOGRAFT_REJECTION
MRPL17	ALLOGRAFT_REJECTION
GPR153	ALLOGRAFT_REJECTION
HOXB13	ALLOGRAFT_REJECTION
ATP13A2	ALLOGRAFT_REJECTION
NLRX1	ALLOGRAFT_REJECTION
NAPEPLD	ALLOGRAFT_REJECTION
COX7A1	ALLOGRAFT_REJECTION
SNRNP25	ALLOGRAFT_REJECTION
RPL29	ALLOGRAFT_REJECTION
IL24	ALLOGRAFT_REJECTION
UQCRQ	ALLOGRAFT_REJECTION
SLC35A1	ALLOGRAFT_REJECTION
GSDMA	ALLOGRAFT_REJECTION
IL7R	ALLOGRAFT_REJECTION
PCSK9	ALLOGRAFT_REJECTION
ZNF280A	ALLOGRAFT_REJECTION
TMED10	ALLOGRAFT_REJECTION
KRT75	ALLOGRAFT_REJECTION
IRX1	ALLOGRAFT_REJECTION
HTRA3	ALLOGRAFT_REJECTION
ENC1	ALLOGRAFT_REJECTION
SPTLC3	ALLOGRAFT_REJECTION
CSDC2	ALLOGRAFT_REJECTION
SH3RF3	ALLOGRAFT_REJECTION
MST1	ALLOGRAFT_REJECTION
CSPG4	ALLOGRAFT_REJECTION
SLC19A1	ALLOGRAFT_REJECTION
RUVBL1	ALLOGRAFT_REJECTION
CD163	ALLOGRAFT_REJECTION
DALRD3	ALLOGRAFT_REJECTION
PLD6	ALLOGRAFT_REJECTION
PNPLA1	ALLOGRAFT_REJECTION
HOXC9	ALLOGRAFT_REJECTION
HEPHL1	ALLOGRAFT_REJECTION
TCEAL7	ALLOGRAFT_REJECTION
TRMT12	ALLOGRAFT_REJECTION
UBE2F	ALLOGRAFT_REJECTION
XPOT	ALLOGRAFT_REJECTION
ANO9	ALLOGRAFT_REJECTION
IFIT1	ALLOGRAFT_REJECTION
NAT8L	ALLOGRAFT_REJECTION
PTCH1	ALLOGRAFT_REJECTION
GJB5	ALLOGRAFT_REJECTION
HOXC6	ALLOGRAFT_REJECTION
SMURF1	ALLOGRAFT_REJECTION
CCDC167	ALLOGRAFT_REJECTION
TGM2	ALLOGRAFT_REJECTION
PSMB8	ALLOGRAFT_REJECTION
CARD16	ALLOGRAFT_REJECTION
SYCE3	ALLOGRAFT_REJECTION
ASPRV1	ALLOGRAFT_REJECTION
CD9	ANGIOGENESIS
CDH1	ANGIOGENESIS
CLPTM1L	ANGIOGENESIS
COL11A1	ANGIOGENESIS
MRPS35	ANGIOGENESIS
GOLGA5	ANGIOGENESIS
DNAJA2	ANGIOGENESIS
CAMK2A	ANGIOGENESIS
CYP2W1	ANGIOGENESIS
REXO2	ANGIOGENESIS
RBM7	ANGIOGENESIS
TRAF4	ANGIOGENESIS
HOXA9	ANGIOGENESIS
FDFT1	ANGIOGENESIS
COL5A3	ANGIOGENESIS
KIF9	ANGIOGENESIS
OAS1	ANGIOGENESIS
ECHDC1	ANGIOGENESIS
SEMA4G	ANGIOGENESIS
CYP26A1	ANGIOGENESIS
RASSF7	ANGIOGENESIS
MMP11	ANGIOGENESIS
SLC35E4	ANGIOGENESIS
PNPLA3	ANGIOGENESIS
ATP6V1D	ANGIOGENESIS
AHSA1	ANGIOGENESIS
ISM1	ANGIOGENESIS
PCSK1N	ANGIOGENESIS
SLC6A2	ANGIOGENESIS
LAPTM4B	ANGIOGENESIS
FBL	ANGIOGENESIS
CLEC11A	ANGIOGENESIS
ETHE1	ANGIOGENESIS
OAS2	ANGIOGENESIS
ATN1	ANGIOGENESIS
CEP85L	ANGIOGENESIS
MRPL18	ANGIOGENESIS
MDN1	ANGIOGENESIS
GPR63	ANGIOGENESIS
PERP	ANGIOGENESIS
PTK7	ANGIOGENESIS
LAMA4	ANGIOGENESIS
POLR3G	ANGIOGENESIS
ATP6V0E1	ANGIOGENESIS
NDUFS7	ANGIOGENESIS
CACYBP	ANGIOGENESIS
QSOX1	ANGIOGENESIS
PRPF3	ANGIOGENESIS
MUC5B	ANGIOGENESIS
C19orf25	ANGIOGENESIS
EXOSC8	ANGIOGENESIS
KCNJ8	ANGIOGENESIS
CKS2	ANGIOGENESIS
EEF1E1	ANGIOGENESIS
POLR1B	ANGIOGENESIS
PSMA1	ANGIOGENESIS
SULT4A1	ANGIOGENESIS
TUBG1	ANGIOGENESIS
CDK8	ANGIOGENESIS
AGAP2	ANGIOGENESIS
B4GALNT1	ANGIOGENESIS
LAMC1	ANGIOGENESIS
IGF2BP3	ANGIOGENESIS
SULF1	ANGIOGENESIS
SLC37A4	ANGIOGENESIS
HERC6	ANGIOGENESIS
PPA2	ANGIOGENESIS
ETFA	ANGIOGENESIS
DEF8	ANGIOGENESIS
SOD1	ANGIOGENESIS
CTSK	ANGIOGENESIS
RPL32	ANGIOGENESIS
OCIAD2	ANGIOGENESIS
ARHGAP18	ANGIOGENESIS
NRBF2	ANGIOGENESIS
SLC7A11	ANGIOGENESIS
AKAP6	ANGIOGENESIS
PDK1	ANGIOGENESIS
MRPL39	ANGIOGENESIS
CCT8	ANGIOGENESIS
HKDC1	ANGIOGENESIS
MED19	ANGIOGENESIS
TMEM171	ANGIOGENESIS
TRIM63	ANGIOGENESIS
MRPL17	ANGIOGENESIS
GPR153	ANGIOGENESIS
CDA	ANGIOGENESIS
NLRX1	ANGIOGENESIS
FDPS	ANGIOGENESIS
COX7A1	ANGIOGENESIS
AQP5	ANGIOGENESIS
SNRNP25	ANGIOGENESIS
COL6A3	ANGIOGENESIS
PTTG1	ANGIOGENESIS
RPUSD2	ANGIOGENESIS
CASKIN1	ANGIOGENESIS
RPSA	ANGIOGENESIS
PCSK9	ANGIOGENESIS
SCN9A	ANGIOGENESIS
TMED10	ANGIOGENESIS
HTRA3	ANGIOGENESIS
NETO2	ANGIOGENESIS
PPIH	ANGIOGENESIS
SH3RF3	ANGIOGENESIS
CSPG4	ANGIOGENESIS
SLC19A1	ANGIOGENESIS
RUVBL1	ANGIOGENESIS
ETV4	ANGIOGENESIS
ARL4D	ANGIOGENESIS
SOX12	ANGIOGENESIS
TH	ANGIOGENESIS
HIGD1A	ANGIOGENESIS
TCEAL7	ANGIOGENESIS
TMEM106A	ANGIOGENESIS
ANO9	ANGIOGENESIS
IFIT1	ANGIOGENESIS
AKR1C1	ANGIOGENESIS
C11orf95	ANGIOGENESIS
ENTPD8	ANGIOGENESIS
GJB5	ANGIOGENESIS
BLM	ANGIOGENESIS
MFAP5	ANGIOGENESIS
FAM49A	ANGIOGENESIS
TSEN15	ANGIOGENESIS
CCDC167	ANGIOGENESIS
TGM2	ANGIOGENESIS
RAET1G	ANGIOGENESIS
LIPK	ANGIOGENESIS
PSMB8	ANGIOGENESIS
SDHD	ANGIOGENESIS
SYCE3	ANGIOGENESIS
ASPRV1	ANGIOGENESIS
HOXA10	ANGIOGENESIS
PDF	ANGIOGENESIS
NDUFA7	ANGIOGENESIS
MRPL45	ANGIOGENESIS
TFPI	APICAL_JUNCTION
CD9	APICAL_JUNCTION
TIMP2	APICAL_JUNCTION
CDH1	APICAL_JUNCTION
CLPTM1L	APICAL_JUNCTION
NFE2L3	APICAL_JUNCTION
ATG5	APICAL_JUNCTION
COL11A1	APICAL_JUNCTION
MRPS35	APICAL_JUNCTION
P4HA2	APICAL_JUNCTION
CYP2W1	APICAL_JUNCTION
TRAF4	APICAL_JUNCTION
GPC4	APICAL_JUNCTION
COL5A3	APICAL_JUNCTION
ALG9	APICAL_JUNCTION
MMP2	APICAL_JUNCTION
OAS1	APICAL_JUNCTION
TFAP4	APICAL_JUNCTION
LAMB1	APICAL_JUNCTION
NUP50	APICAL_JUNCTION
ECHDC1	APICAL_JUNCTION
SEMA4G	APICAL_JUNCTION
CYP26A1	APICAL_JUNCTION
RASSF7	APICAL_JUNCTION
SLC35E4	APICAL_JUNCTION
TTLL12	APICAL_JUNCTION
PLEK2	APICAL_JUNCTION
ISM1	APICAL_JUNCTION
SLC6A2	APICAL_JUNCTION
SQLE	APICAL_JUNCTION
FBL	APICAL_JUNCTION
CLEC11A	APICAL_JUNCTION
ADAP1	APICAL_JUNCTION
DDX58	APICAL_JUNCTION
DNMBP	APICAL_JUNCTION
BLMH	APICAL_JUNCTION
PSMD11	APICAL_JUNCTION
UNC119	APICAL_JUNCTION
CCND1	APICAL_JUNCTION
UBE4A	APICAL_JUNCTION
OAS2	APICAL_JUNCTION
MRPL18	APICAL_JUNCTION
PTK7	APICAL_JUNCTION
TTK	APICAL_JUNCTION
LAMA4	APICAL_JUNCTION
GHR	APICAL_JUNCTION
SPARC	APICAL_JUNCTION
NRBP1	APICAL_JUNCTION
NDUFS7	APICAL_JUNCTION
IL18RAP	APICAL_JUNCTION
NOL10	APICAL_JUNCTION
B4GALT2	APICAL_JUNCTION
MMP8	APICAL_JUNCTION
FCF1	APICAL_JUNCTION
ARAP3	APICAL_JUNCTION
MTRF1	APICAL_JUNCTION
WBP4	APICAL_JUNCTION
MTIF3	APICAL_JUNCTION
DDX39A	APICAL_JUNCTION
RAP2C	APICAL_JUNCTION
CKS2	APICAL_JUNCTION
EEF1E1	APICAL_JUNCTION
CLPP	APICAL_JUNCTION
FLRT3	APICAL_JUNCTION
APOL2	APICAL_JUNCTION
PSMA1	APICAL_JUNCTION
SULT4A1	APICAL_JUNCTION
DKC1	APICAL_JUNCTION
TUBG1	APICAL_JUNCTION
PSME3	APICAL_JUNCTION
ANO1	APICAL_JUNCTION
COQ3	APICAL_JUNCTION
MATN2	APICAL_JUNCTION
CDK8	APICAL_JUNCTION
CCNB1	APICAL_JUNCTION
PSRC1	APICAL_JUNCTION
MSI1	APICAL_JUNCTION
MRAP2	APICAL_JUNCTION
AGAP2	APICAL_JUNCTION
LAMC1	APICAL_JUNCTION
LCP1	APICAL_JUNCTION
NACAD	APICAL_JUNCTION
RPS6	APICAL_JUNCTION
SULF1	APICAL_JUNCTION
MMP13	APICAL_JUNCTION
NDUFA9	APICAL_JUNCTION
RDH12	APICAL_JUNCTION
SORD	APICAL_JUNCTION
FKBP10	APICAL_JUNCTION
COL6A2	APICAL_JUNCTION
RCN3	APICAL_JUNCTION
PSMA5	APICAL_JUNCTION
CTSK	APICAL_JUNCTION
ARHGAP18	APICAL_JUNCTION
PDCD11	APICAL_JUNCTION
SAP18	APICAL_JUNCTION
RPP38	APICAL_JUNCTION
UBASH3B	APICAL_JUNCTION
SKA1	APICAL_JUNCTION
MED19	APICAL_JUNCTION
AIFM1	APICAL_JUNCTION
NSMCE2	APICAL_JUNCTION
GATAD1	APICAL_JUNCTION
TSPAN18	APICAL_JUNCTION
GPR153	APICAL_JUNCTION
CDA	APICAL_JUNCTION
UBE2Q1	APICAL_JUNCTION
FDPS	APICAL_JUNCTION
PSMC2	APICAL_JUNCTION
TTC9C	APICAL_JUNCTION
DNAJB4	APICAL_JUNCTION
COL6A3	APICAL_JUNCTION
SLC35A1	APICAL_JUNCTION
PTTG1	APICAL_JUNCTION
SKA3	APICAL_JUNCTION
HTRA1	APICAL_JUNCTION
CERCAM	APICAL_JUNCTION
SEMA6B	APICAL_JUNCTION
KRT1	APICAL_JUNCTION
IL7R	APICAL_JUNCTION
ZNF280A	APICAL_JUNCTION
STX8	APICAL_JUNCTION
HTRA3	APICAL_JUNCTION
NETO2	APICAL_JUNCTION
COL24A1	APICAL_JUNCTION
CYP4F11	APICAL_JUNCTION
PPIH	APICAL_JUNCTION
ABCG4	APICAL_JUNCTION
SH3RF3	APICAL_JUNCTION
ZDHHC24	APICAL_JUNCTION
CD163	APICAL_JUNCTION
TMEM45A	APICAL_JUNCTION
NLRP10	APICAL_JUNCTION
NDN	APICAL_JUNCTION
CHEK2	APICAL_JUNCTION
PTCH1	APICAL_JUNCTION
LCE2D	APICAL_JUNCTION
ENTPD8	APICAL_JUNCTION
KIR2DL4	APICAL_JUNCTION
BLM	APICAL_JUNCTION
HOXC6	APICAL_JUNCTION
FAM49A	APICAL_JUNCTION
TGM2	APICAL_JUNCTION
FCGR3A	APICAL_JUNCTION
LIPK	APICAL_JUNCTION
COL5A2	APICAL_JUNCTION
PSMB8	APICAL_JUNCTION
CARD16	APICAL_JUNCTION
PHB2	APICAL_JUNCTION
SYCE3	APICAL_JUNCTION
LHX1	APICAL_JUNCTION
MRPL45	APICAL_JUNCTION
MAD1L1	APOPTOSIS
PDK4	APOPTOSIS
BAK1	APOPTOSIS
UBA6	APOPTOSIS
CDH1	APOPTOSIS
NFE2L3	APOPTOSIS
ATG5	APOPTOSIS
COL11A1	APOPTOSIS
MRPS35	APOPTOSIS
WDR18	APOPTOSIS
NAV3	APOPTOSIS
PRR11	APOPTOSIS
HMMR	APOPTOSIS
CA12	APOPTOSIS
ENO1	APOPTOSIS
GPC4	APOPTOSIS
ACER3	APOPTOSIS
HOXA9	APOPTOSIS
COL5A3	APOPTOSIS
ALG9	APOPTOSIS
KIF9	APOPTOSIS
OAS1	APOPTOSIS
LAG3	APOPTOSIS
LAMB1	APOPTOSIS
CYP26A1	APOPTOSIS
TREM2	APOPTOSIS
LGALS1	APOPTOSIS
ATP6V1D	APOPTOSIS
PLEK2	APOPTOSIS
ISM1	APOPTOSIS
COTL1	APOPTOSIS
PYCARD	APOPTOSIS
SLC6A2	APOPTOSIS
FBL	APOPTOSIS
RABAC1	APOPTOSIS
ETHE1	APOPTOSIS
CHCHD2	APOPTOSIS
ELAVL2	APOPTOSIS
DDX58	APOPTOSIS
BLMH	APOPTOSIS
RAB5C	APOPTOSIS
MRPL27	APOPTOSIS
UBE4A	APOPTOSIS
KRT18	APOPTOSIS
OAS2	APOPTOSIS
MRPL51	APOPTOSIS
CHD4	APOPTOSIS
RWDD1	APOPTOSIS
MRPL18	APOPTOSIS
MDN1	APOPTOSIS
PEX7	APOPTOSIS
PTK7	APOPTOSIS
TTK	APOPTOSIS
POLR3G	APOPTOSIS
GNPDA1	APOPTOSIS
IL18RAP	APOPTOSIS
QSOX1	APOPTOSIS
CDC20	APOPTOSIS
B4GALT2	APOPTOSIS
EIF2B2	APOPTOSIS
IFIT3	APOPTOSIS
PCMT1	APOPTOSIS
DEPDC7	APOPTOSIS
TMEM54	APOPTOSIS
GLIPR2	APOPTOSIS
DDX39A	APOPTOSIS
CKS2	APOPTOSIS
TUBA4A	APOPTOSIS
APOL2	APOPTOSIS
MYO1B	APOPTOSIS
CLN6	APOPTOSIS
PSMA1	APOPTOSIS
SULT4A1	APOPTOSIS
TUBG1	APOPTOSIS
PSME3	APOPTOSIS
SLC6A11	APOPTOSIS
MATN2	APOPTOSIS
EIF2S1	APOPTOSIS
CCNB1	APOPTOSIS
RSAD2	APOPTOSIS
LDHA	APOPTOSIS
COL4A2	APOPTOSIS
MSI1	APOPTOSIS
MRAP2	APOPTOSIS
AGAP2	APOPTOSIS
B4GALNT1	APOPTOSIS
MICAL1	APOPTOSIS
LAMC1	APOPTOSIS
LCP1	APOPTOSIS
CTSV	APOPTOSIS
GMPR	APOPTOSIS
CASP1	APOPTOSIS
NDUFAF1	APOPTOSIS
IFI44	APOPTOSIS
CEP55	APOPTOSIS
ATIC	APOPTOSIS
HERC6	APOPTOSIS
PPA2	APOPTOSIS
NDUFA9	APOPTOSIS
SORD	APOPTOSIS
BCL2A1	APOPTOSIS
SAT2	APOPTOSIS
IFITM3	APOPTOSIS
PSMA5	APOPTOSIS
C1orf162	APOPTOSIS
HAX1	APOPTOSIS
ILF2	APOPTOSIS
RPL32	APOPTOSIS
ARHGAP18	APOPTOSIS
CCT6A	APOPTOSIS
HTR7	APOPTOSIS
PDCD11	APOPTOSIS
RGS10	APOPTOSIS
CCDC82	APOPTOSIS
SAP18	APOPTOSIS
CDC123	APOPTOSIS
PSTPIP2	APOPTOSIS
RPP38	APOPTOSIS
ANAPC1	APOPTOSIS
DGKE	APOPTOSIS
UBASH3B	APOPTOSIS
GBP5	APOPTOSIS
MRPL39	APOPTOSIS
SKA1	APOPTOSIS
EEF1A1	APOPTOSIS
NSMCE2	APOPTOSIS
GATAD1	APOPTOSIS
CACNA2D3	APOPTOSIS
MX1	APOPTOSIS
MRPL17	APOPTOSIS
GPR153	APOPTOSIS
GART	APOPTOSIS
WDR4	APOPTOSIS
G6PD	APOPTOSIS
TLCD1	APOPTOSIS
UBE2Q1	APOPTOSIS
FDPS	APOPTOSIS
NAPEPLD	APOPTOSIS
COX7A1	APOPTOSIS
FAM171A2	APOPTOSIS
SNRNP25	APOPTOSIS
RPL29	APOPTOSIS
PDPN	APOPTOSIS
MRPS18C	APOPTOSIS
CXCR1	APOPTOSIS
IL17RE	APOPTOSIS
UQCRQ	APOPTOSIS
SLC35A1	APOPTOSIS
RP9	APOPTOSIS
PTTG1	APOPTOSIS
SKA3	APOPTOSIS
NUDT5	APOPTOSIS
ARL5B	APOPTOSIS
AMN	APOPTOSIS
RPUSD2	APOPTOSIS
SAAL1	APOPTOSIS
MAP1A	APOPTOSIS
RPSA	APOPTOSIS
BATF2	APOPTOSIS
STX8	APOPTOSIS
PA2G4	APOPTOSIS
CHST11	APOPTOSIS
PGAM1	APOPTOSIS
APLN	APOPTOSIS
LPAR3	APOPTOSIS
DSCAM	APOPTOSIS
ENC1	APOPTOSIS
PPIH	APOPTOSIS
ISG20	APOPTOSIS
SPTLC3	APOPTOSIS
CSDC2	APOPTOSIS
ABCG4	APOPTOSIS
NIPAL4	APOPTOSIS
CSPG4	APOPTOSIS
RUVBL1	APOPTOSIS
ETV4	APOPTOSIS
ARL4D	APOPTOSIS
SLC25A22	APOPTOSIS
CD163	APOPTOSIS
SOX12	APOPTOSIS
DALRD3	APOPTOSIS
HEPHL1	APOPTOSIS
NLRP10	APOPTOSIS
GPR39	APOPTOSIS
UBE2F	APOPTOSIS
TMEM106A	APOPTOSIS
FLRT2	APOPTOSIS
ANO9	APOPTOSIS
IFIT1	APOPTOSIS
RPS23	APOPTOSIS
CEACAM19	APOPTOSIS
LILRA5	APOPTOSIS
LCE2C	APOPTOSIS
COL4A1	APOPTOSIS
ISG15	APOPTOSIS
RPL14	APOPTOSIS
NOC2L	APOPTOSIS
KIR2DL4	APOPTOSIS
GJB5	APOPTOSIS
ENTPD6	APOPTOSIS
AKR1B10	APOPTOSIS
SMURF1	APOPTOSIS
RAET1G	APOPTOSIS
FCGR3A	APOPTOSIS
LIPK	APOPTOSIS
PSMB8	APOPTOSIS
CARD16	APOPTOSIS
VDAC1	APOPTOSIS
ASPRV1	APOPTOSIS
HOXA10	APOPTOSIS
CARD18	APOPTOSIS
SMIM3	APOPTOSIS
LHX1	APOPTOSIS
MRPL45	APOPTOSIS
PDK4	COAGULATION
ELAC2	COAGULATION
CD9	COAGULATION
MARCO	COAGULATION
TOMM34	COAGULATION
MUSK	COAGULATION
CDH1	COAGULATION
ROS1	COAGULATION
CLPTM1L	COAGULATION
ATG5	COAGULATION
COL11A1	COAGULATION
GOLGA5	COAGULATION
UBE2D1	COAGULATION
P4HA2	COAGULATION
ENO1	COAGULATION
GPC4	COAGULATION
FKBP7	COAGULATION
FDFT1	COAGULATION
COL5A3	COAGULATION
ALG9	COAGULATION
LAMB1	COAGULATION
SLC22A17	COAGULATION
CYP26A1	COAGULATION
RASSF7	COAGULATION
ATP6V1D	COAGULATION
ISM1	COAGULATION
NPRL3	COAGULATION
SLC6A2	COAGULATION
LAPTM4B	COAGULATION
TGFB1	COAGULATION
CHCHD2	COAGULATION
DDX58	COAGULATION
XPNPEP1	COAGULATION
BLMH	COAGULATION
OAS2	COAGULATION
MRPL51	COAGULATION
GAPDH	COAGULATION
USP5	COAGULATION
CEP85L	COAGULATION
PERP	COAGULATION
PTK7	COAGULATION
LAMA4	COAGULATION
GHR	COAGULATION
SPARC	COAGULATION
ATP6V0E1	COAGULATION
NDUFS7	COAGULATION
IL18RAP	COAGULATION
B4GALT2	COAGULATION
EIF2B2	COAGULATION
WBP4	COAGULATION
GLT8D2	COAGULATION
TMEM54	COAGULATION
TWIST1	COAGULATION
RAP2C	COAGULATION
CKS2	COAGULATION
EEF1E1	COAGULATION
CLPP	COAGULATION
ARMCX1	COAGULATION
APOL2	COAGULATION
LRRC17	COAGULATION
MYO1B	COAGULATION
CLN6	COAGULATION
SULT4A1	COAGULATION
DKC1	COAGULATION
TUBG1	COAGULATION
COQ3	COAGULATION
MATN2	COAGULATION
FAM83F	COAGULATION
LRP4	COAGULATION
MRAP2	COAGULATION
AGAP2	COAGULATION
LAMC1	COAGULATION
IGF2BP3	COAGULATION
SULF1	COAGULATION
MMP13	COAGULATION
BCAR3	COAGULATION
CEP55	COAGULATION
PPA2	COAGULATION
NDUFA9	COAGULATION
CERS5	COAGULATION
SORD	COAGULATION
RCN3	COAGULATION
PSMA5	COAGULATION
MRPL24	COAGULATION
P4HA3	COAGULATION
AKAP6	COAGULATION
RPP38	COAGULATION
TYSND1	COAGULATION
NSMCE2	COAGULATION
GATAD1	COAGULATION
TSPAN18	COAGULATION
MX1	COAGULATION
MRPL17	COAGULATION
GPR153	COAGULATION
ATP13A2	COAGULATION
FDPS	COAGULATION
COX7A1	COAGULATION
SPC24	COAGULATION
SNRNP25	COAGULATION
PDPN	COAGULATION
NOSTRIN	COAGULATION
COL6A3	COAGULATION
IL17RE	COAGULATION
UQCRQ	COAGULATION
PTTG1	COAGULATION
SKA3	COAGULATION
MAP1A	COAGULATION
KLK6	COAGULATION
KRT1	COAGULATION
GSDMA	COAGULATION
IL7R	COAGULATION
PCSK9	COAGULATION
STX8	COAGULATION
FOXN2	COAGULATION
PGAM1	COAGULATION
COL24A1	COAGULATION
CCL11	COAGULATION
ISG20	COAGULATION
SH3RF3	COAGULATION
MST1	COAGULATION
ARL4D	COAGULATION
BASP1	COAGULATION
SOX11	COAGULATION
TMEM45A	COAGULATION
KPNA2	COAGULATION
TCEAL7	COAGULATION
UBE2F	COAGULATION
TMEM106A	COAGULATION
ANO9	COAGULATION
IFIT1	COAGULATION
PTCH1	COAGULATION
LCE3E	COAGULATION
GJB5	COAGULATION
CGB7	COAGULATION
IL27	COAGULATION
ADARB1	COAGULATION
HOXC6	COAGULATION
AKR1B10	COAGULATION
CES1	COAGULATION
FCGR3A	COAGULATION
CENPW	COAGULATION
LIPK	COAGULATION
PSMB8	COAGULATION
CARD16	COAGULATION
VDAC1	COAGULATION
PHB2	COAGULATION
ASPRV1	COAGULATION
MRPL45	COAGULATION
CD9	COMPLEMENT
UBA6	COMPLEMENT
ROS1	COMPLEMENT
CLPTM1L	COMPLEMENT
COL11A1	COMPLEMENT
GOLGA5	COMPLEMENT
CNGB1	COMPLEMENT
CAMK2A	COMPLEMENT
UBE2D1	COMPLEMENT
P4HA2	COMPLEMENT
CA12	COMPLEMENT
GPC4	COMPLEMENT
UBE2T	COMPLEMENT
FDFT1	COMPLEMENT
PLOD1	COMPLEMENT
APLP2	COMPLEMENT
ALG9	COMPLEMENT
MMP2	COMPLEMENT
KIF9	COMPLEMENT
LAMB1	COMPLEMENT
CYP26A1	COMPLEMENT
RASSF7	COMPLEMENT
ATP6V1D	COMPLEMENT
MXRA5	COMPLEMENT
COTL1	COMPLEMENT
ABCC1	COMPLEMENT
CPQ	COMPLEMENT
SQLE	COMPLEMENT
FBL	COMPLEMENT
TGFB1	COMPLEMENT
CLEC11A	COMPLEMENT
CAV1	COMPLEMENT
FKBP14	COMPLEMENT
DDX58	COMPLEMENT
BLMH	COMPLEMENT
ST3GAL4	COMPLEMENT
FOXM1	COMPLEMENT
OAS2	COMPLEMENT
GAPDH	COMPLEMENT
MRPL18	COMPLEMENT
MDN1	COMPLEMENT
PTK7	COMPLEMENT
LAMA4	COMPLEMENT
GPD2	COMPLEMENT
NDUFS7	COMPLEMENT
IL18RAP	COMPLEMENT
PNO1	COMPLEMENT
MMP8	COMPLEMENT
KLF7	COMPLEMENT
GPR68	COMPLEMENT
DEPDC7	COMPLEMENT
TMEM54	COMPLEMENT
CKS2	COMPLEMENT
CHPF	COMPLEMENT
TUBA4A	COMPLEMENT
APOL2	COMPLEMENT
CLN6	COMPLEMENT
SULT4A1	COMPLEMENT
ULBP3	COMPLEMENT
TUBG1	COMPLEMENT
PSME3	COMPLEMENT
FAM83F	COMPLEMENT
PSRC1	COMPLEMENT
RSAD2	COMPLEMENT
LDHA	COMPLEMENT
AGAP2	COMPLEMENT
B4GALNT1	COMPLEMENT
MICAL1	COMPLEMENT
LAMC1	COMPLEMENT
CTSV	COMPLEMENT
HINT2	COMPLEMENT
BCAR3	COMPLEMENT
IFI44	COMPLEMENT
CEP55	COMPLEMENT
ZNF365	COMPLEMENT
HERC6	COMPLEMENT
STON2	COMPLEMENT
SORD	COMPLEMENT
IMPA2	COMPLEMENT
UFC1	COMPLEMENT
CRABP2	COMPLEMENT
ILF2	COMPLEMENT
ARHGAP18	COMPLEMENT
FAM83A	COMPLEMENT
CCDC82	COMPLEMENT
PLCB3	COMPLEMENT
AKAP6	COMPLEMENT
PDK1	COMPLEMENT
GATAD1	COMPLEMENT
MX1	COMPLEMENT
MRPL17	COMPLEMENT
GPR153	COMPLEMENT
TLCD1	COMPLEMENT
FDPS	COMPLEMENT
RUSC1	COMPLEMENT
NAPEPLD	COMPLEMENT
COX7A1	COMPLEMENT
ITGA5	COMPLEMENT
SPC24	COMPLEMENT
FBLIM1	COMPLEMENT
PDPN	COMPLEMENT
DNAJB4	COMPLEMENT
MRPS18C	COMPLEMENT
COL6A3	COMPLEMENT
SFXN1	COMPLEMENT
RP9	COMPLEMENT
PTTG1	COMPLEMENT
RPUSD2	COMPLEMENT
KLK6	COMPLEMENT
KRT1	COMPLEMENT
BDKRB2	COMPLEMENT
IL7R	COMPLEMENT
PCSK9	COMPLEMENT
SCN9A	COMPLEMENT
FASN	COMPLEMENT
TMED10	COMPLEMENT
PGAM1	COMPLEMENT
LPAR3	COMPLEMENT
ENC1	COMPLEMENT
ISG20	COMPLEMENT
CSDC2	COMPLEMENT
SH3RF3	COMPLEMENT
CSPG4	COMPLEMENT
KLC2	COMPLEMENT
RUVBL1	COMPLEMENT
CD151	COMPLEMENT
SOX12	COMPLEMENT
HEPHL1	COMPLEMENT
TMEM45A	COMPLEMENT
PYCR1	COMPLEMENT
SMTN	COMPLEMENT
UBE2F	COMPLEMENT
XPOT	COMPLEMENT
TMEM106A	COMPLEMENT
NAT8L	COMPLEMENT
LCE2D	COMPLEMENT
COL13A1	COMPLEMENT
AKR1B10	COMPLEMENT
SMURF1	COMPLEMENT
TSEN15	COMPLEMENT
TGM2	COMPLEMENT
CENPW	COMPLEMENT
LIPK	COMPLEMENT
CARD16	COMPLEMENT
VDAC1	COMPLEMENT
PHB2	COMPLEMENT
ASPRV1	COMPLEMENT
SMIM3	COMPLEMENT
PDF	COMPLEMENT
M6PR	DNA_REPAIR
CYP26B1	DNA_REPAIR
CD9	DNA_REPAIR
SYT7	DNA_REPAIR
SNAPC1	DNA_REPAIR
UBA6	DNA_REPAIR
TIMP2	DNA_REPAIR
CDH1	DNA_REPAIR
CLPTM1L	DNA_REPAIR
JKAMP	DNA_REPAIR
HEBP2	DNA_REPAIR
SOAT1	DNA_REPAIR
ATG5	DNA_REPAIR
LAMC2	DNA_REPAIR
MRPS35	DNA_REPAIR
GOLGA5	DNA_REPAIR
DNAJA2	DNA_REPAIR
CNGB1	DNA_REPAIR
RDH11	DNA_REPAIR
HMMR	DNA_REPAIR
P4HA2	DNA_REPAIR
CA12	DNA_REPAIR
GPC4	DNA_REPAIR
UBE2T	DNA_REPAIR
FKBP7	DNA_REPAIR
PLOD1	DNA_REPAIR
CTTN	DNA_REPAIR
ALG9	DNA_REPAIR
MMP2	DNA_REPAIR
DDX18	DNA_REPAIR
KIF9	DNA_REPAIR
LAG3	DNA_REPAIR
TFAP4	DNA_REPAIR
SLC22A17	DNA_REPAIR
SEMA4G	DNA_REPAIR
CYP26A1	DNA_REPAIR
TREM2	DNA_REPAIR
MMP11	DNA_REPAIR
SLC35E4	DNA_REPAIR
KDELR3	DNA_REPAIR
PNPLA3	DNA_REPAIR
ATP6V1D	DNA_REPAIR
GSKIP	DNA_REPAIR
SEC23A	DNA_REPAIR
ISM1	DNA_REPAIR
MXRA5	DNA_REPAIR
PSMD7	DNA_REPAIR
NPRL3	DNA_REPAIR
COTL1	DNA_REPAIR
ABCC1	DNA_REPAIR
SLC6A2	DNA_REPAIR
CPQ	DNA_REPAIR
LAPTM4B	DNA_REPAIR
SQLE	DNA_REPAIR
FBL	DNA_REPAIR
TGFB1	DNA_REPAIR
CLEC11A	DNA_REPAIR
CAV1	DNA_REPAIR
CHN2	DNA_REPAIR
FKBP14	DNA_REPAIR
CHCHD2	DNA_REPAIR
SERPINE1	DNA_REPAIR
TMEM248	DNA_REPAIR
DDX58	DNA_REPAIR
DNMBP	DNA_REPAIR
MINPP1	DNA_REPAIR
XPNPEP1	DNA_REPAIR
PSMD11	DNA_REPAIR
RAB5C	DNA_REPAIR
CCND1	DNA_REPAIR
UBE4A	DNA_REPAIR
FOXM1	DNA_REPAIR
COPS7A	DNA_REPAIR
USP5	DNA_REPAIR
ATN1	DNA_REPAIR
RWDD1	DNA_REPAIR
CEP85L	DNA_REPAIR
MRPL18	DNA_REPAIR
MDN1	DNA_REPAIR
PEX7	DNA_REPAIR
PERP	DNA_REPAIR
PTK7	DNA_REPAIR
LAMA4	DNA_REPAIR
GHR	DNA_REPAIR
PDGFRB	DNA_REPAIR
ATP6V0E1	DNA_REPAIR
TTL	DNA_REPAIR
GPD2	DNA_REPAIR
PNO1	DNA_REPAIR
NFE2L2	DNA_REPAIR
QSOX1	DNA_REPAIR
SWT1	DNA_REPAIR
P3H1	DNA_REPAIR
NEK2	DNA_REPAIR
MUC5B	DNA_REPAIR
KLF7	DNA_REPAIR
HS1BP3	DNA_REPAIR
FCF1	DNA_REPAIR
GPR68	DNA_REPAIR
EIF2B2	DNA_REPAIR
GLT8D2	DNA_REPAIR
DEPDC7	DNA_REPAIR
TMEM54	DNA_REPAIR
INHBA	DNA_REPAIR
TWIST1	DNA_REPAIR
PLAU	DNA_REPAIR
DDX39A	DNA_REPAIR
RAP2C	DNA_REPAIR
CKS2	DNA_REPAIR
GOT2	DNA_REPAIR
FLRT3	DNA_REPAIR
ARMCX1	DNA_REPAIR
TUBA4A	DNA_REPAIR
APOL2	DNA_REPAIR
MYO1B	DNA_REPAIR
ULBP2	DNA_REPAIR
ULBP3	DNA_REPAIR
PSME3	DNA_REPAIR
ANO1	DNA_REPAIR
SLC6A11	DNA_REPAIR
COQ3	DNA_REPAIR
MATN2	DNA_REPAIR
FAM83F	DNA_REPAIR
EIF2S1	DNA_REPAIR
PSRC1	DNA_REPAIR
LRP4	DNA_REPAIR
DSC1	DNA_REPAIR
MRAP2	DNA_REPAIR
AGAP2	DNA_REPAIR
B4GALNT1	DNA_REPAIR
LAMC1	DNA_REPAIR
BORA	DNA_REPAIR
IGF2BP3	DNA_REPAIR
KDELR2	DNA_REPAIR
RPS6	DNA_REPAIR
PRCP	DNA_REPAIR
SULF1	DNA_REPAIR
MMP13	DNA_REPAIR
CEP55	DNA_REPAIR
HERC6	DNA_REPAIR
PPA2	DNA_REPAIR
PEX5	DNA_REPAIR
STON2	DNA_REPAIR
RPL3L	DNA_REPAIR
DEF8	DNA_REPAIR
FKBP10	DNA_REPAIR
APP	DNA_REPAIR
UFC1	DNA_REPAIR
ILF2	DNA_REPAIR
RPL32	DNA_REPAIR
OCIAD2	DNA_REPAIR
CXCL14	DNA_REPAIR
FAM83A	DNA_REPAIR
NRBF2	DNA_REPAIR
ENDOD1	DNA_REPAIR
CCDC82	DNA_REPAIR
MMP3	DNA_REPAIR
PRSS23	DNA_REPAIR
CCT5	DNA_REPAIR
SPOCK1	DNA_REPAIR
RBMS1	DNA_REPAIR
FAM49B	DNA_REPAIR
MRPL39	DNA_REPAIR
CCT8	DNA_REPAIR
MED19	DNA_REPAIR
NSMCE2	DNA_REPAIR
TMEM171	DNA_REPAIR
MX1	DNA_REPAIR
GPR153	DNA_REPAIR
AUTS2	DNA_REPAIR
FAM86C1	DNA_REPAIR
GDPD5	DNA_REPAIR
CDA	DNA_REPAIR
ATP13A2	DNA_REPAIR
WDR4	DNA_REPAIR
LRRC3	DNA_REPAIR
UBE2Q1	DNA_REPAIR
RUSC1	DNA_REPAIR
NAPEPLD	DNA_REPAIR
PSMC2	DNA_REPAIR
COX7A1	DNA_REPAIR
FAM171A2	DNA_REPAIR
AQP5	DNA_REPAIR
FBLIM1	DNA_REPAIR
PDPN	DNA_REPAIR
S100A12	DNA_REPAIR
MRPS18C	DNA_REPAIR
UQCRQ	DNA_REPAIR
DCBLD1	DNA_REPAIR
RP9	DNA_REPAIR
SKA3	DNA_REPAIR
DDIAS	DNA_REPAIR
NUDT5	DNA_REPAIR
ARL5B	DNA_REPAIR
HTRA1	DNA_REPAIR
GREM1	DNA_REPAIR
CERCAM	DNA_REPAIR
KLK6	DNA_REPAIR
KRT1	DNA_REPAIR
GSDMA	DNA_REPAIR
RPSA	DNA_REPAIR
BDKRB2	DNA_REPAIR
IL7R	DNA_REPAIR
PCSK9	DNA_REPAIR
SCN9A	DNA_REPAIR
GJB1	DNA_REPAIR
STX8	DNA_REPAIR
TMED10	DNA_REPAIR
KRT75	DNA_REPAIR
HTRA3	DNA_REPAIR
NETO2	DNA_REPAIR
PGAM1	DNA_REPAIR
COL24A1	DNA_REPAIR
LPAR3	DNA_REPAIR
SPTLC3	DNA_REPAIR
ABCG4	DNA_REPAIR
RHOD	DNA_REPAIR
CSPG4	DNA_REPAIR
RUVBL1	DNA_REPAIR
BASP1	DNA_REPAIR
DALRD3	DNA_REPAIR
CALR	DNA_REPAIR
NKPD1	DNA_REPAIR
TCEAL8	DNA_REPAIR
HEPHL1	DNA_REPAIR
TMEM45A	DNA_REPAIR
NLRP10	DNA_REPAIR
NDN	DNA_REPAIR
TCHHL1	DNA_REPAIR
PYCR1	DNA_REPAIR
JRKL	DNA_REPAIR
TRMT12	DNA_REPAIR
CHEK2	DNA_REPAIR
EIF3C	DNA_REPAIR
UBE2F	DNA_REPAIR
XPOT	DNA_REPAIR
TMEM106A	DNA_REPAIR
FLRT2	DNA_REPAIR
ANO9	DNA_REPAIR
AHNAK2	DNA_REPAIR
BACE1	DNA_REPAIR
NAP1L2	DNA_REPAIR
CEACAM19	DNA_REPAIR
RPL14	DNA_REPAIR
KIR2DL4	DNA_REPAIR
GJB5	DNA_REPAIR
HDAC2	DNA_REPAIR
COL4A6	DNA_REPAIR
FAM49A	DNA_REPAIR
PPP1R14C	DNA_REPAIR
CCDC167	DNA_REPAIR
TGM2	DNA_REPAIR
RAET1G	DNA_REPAIR
FCGR3A	DNA_REPAIR
LIPK	DNA_REPAIR
SAMD9	DNA_REPAIR
CCDC85C	DNA_REPAIR
STARD10	DNA_REPAIR
TSTD1	DNA_REPAIR
SYCE3	DNA_REPAIR
MAGEA3	DNA_REPAIR
PDF	DNA_REPAIR
LHX1	DNA_REPAIR
M6PR	E2F_TARGETS
TOMM34	E2F_TARGETS
MUSK	E2F_TARGETS
UBA6	E2F_TARGETS
CLPTM1L	E2F_TARGETS
HEBP2	E2F_TARGETS
ATG5	E2F_TARGETS
COL11A1	E2F_TARGETS
CNGB1	E2F_TARGETS
UBE2D1	E2F_TARGETS
CYP2W1	E2F_TARGETS
GPC4	E2F_TARGETS
UBE2T	E2F_TARGETS
FDFT1	E2F_TARGETS
COL5A3	E2F_TARGETS
MMP2	E2F_TARGETS
MT3	E2F_TARGETS
NUP50	E2F_TARGETS
CYP26A1	E2F_TARGETS
MMP11	E2F_TARGETS
GSKIP	E2F_TARGETS
MXRA5	E2F_TARGETS
COTL1	E2F_TARGETS
SLC6A2	E2F_TARGETS
CPQ	E2F_TARGETS
LAPTM4B	E2F_TARGETS
SQLE	E2F_TARGETS
FBL	E2F_TARGETS
CLEC11A	E2F_TARGETS
ETHE1	E2F_TARGETS
ADAP1	E2F_TARGETS
CHCHD2	E2F_TARGETS
DNMBP	E2F_TARGETS
XPNPEP1	E2F_TARGETS
BLMH	E2F_TARGETS
TMEM97	E2F_TARGETS
FOXM1	E2F_TARGETS
OAS2	E2F_TARGETS
USP5	E2F_TARGETS
CEP85L	E2F_TARGETS
MDN1	E2F_TARGETS
PEX7	E2F_TARGETS
PERP	E2F_TARGETS
PTK7	E2F_TARGETS
GHR	E2F_TARGETS
SPARC	E2F_TARGETS
GPD2	E2F_TARGETS
MOGS	E2F_TARGETS
NDUFS7	E2F_TARGETS
IL18RAP	E2F_TARGETS
QSOX1	E2F_TARGETS
SWT1	E2F_TARGETS
B4GALT2	E2F_TARGETS
DARS2	E2F_TARGETS
MUC5B	E2F_TARGETS
ARAP3	E2F_TARGETS
TMEM54	E2F_TARGETS
DDX39A	E2F_TARGETS
CKS2	E2F_TARGETS
CLPP	E2F_TARGETS
FLRT3	E2F_TARGETS
APOL2	E2F_TARGETS
IFT22	E2F_TARGETS
CLN6	E2F_TARGETS
ERMARD	E2F_TARGETS
ULBP3	E2F_TARGETS
TUBG1	E2F_TARGETS
POSTN	E2F_TARGETS
FAM83F	E2F_TARGETS
LRP4	E2F_TARGETS
IGF2BP3	E2F_TARGETS
MMP13	E2F_TARGETS
BCAR3	E2F_TARGETS
ATAD1	E2F_TARGETS
PPA2	E2F_TARGETS
SORD	E2F_TARGETS
DEF8	E2F_TARGETS
RCN3	E2F_TARGETS
MRPL24	E2F_TARGETS
CTSK	E2F_TARGETS
ILF2	E2F_TARGETS
CCDC82	E2F_TARGETS
TAGLN	E2F_TARGETS
PLCB3	E2F_TARGETS
SAP18	E2F_TARGETS
AKAP6	E2F_TARGETS
PSTPIP2	E2F_TARGETS
FAM49B	E2F_TARGETS
RPIA	E2F_TARGETS
DGKE	E2F_TARGETS
UBASH3B	E2F_TARGETS
SKA1	E2F_TARGETS
NSMCE2	E2F_TARGETS
GATAD1	E2F_TARGETS
CACNA2D3	E2F_TARGETS
MRPL17	E2F_TARGETS
GPR153	E2F_TARGETS
CDA	E2F_TARGETS
TFF3	E2F_TARGETS
FDPS	E2F_TARGETS
RUSC1	E2F_TARGETS
NACC1	E2F_TARGETS
NAPEPLD	E2F_TARGETS
AQP5	E2F_TARGETS
SPC24	E2F_TARGETS
FBLIM1	E2F_TARGETS
NOSTRIN	E2F_TARGETS
MRPS18C	E2F_TARGETS
COL6A3	E2F_TARGETS
UQCRQ	E2F_TARGETS
RP9	E2F_TARGETS
PTTG1	E2F_TARGETS
ARL5B	E2F_TARGETS
CEP57	E2F_TARGETS
GREM1	E2F_TARGETS
MAP1A	E2F_TARGETS
KRT1	E2F_TARGETS
IL7R	E2F_TARGETS
SCN9A	E2F_TARGETS
GJB1	E2F_TARGETS
STX8	E2F_TARGETS
TMED10	E2F_TARGETS
NETO2	E2F_TARGETS
CHST11	E2F_TARGETS
CSDC2	E2F_TARGETS
FIBP	E2F_TARGETS
NIPAL4	E2F_TARGETS
MST1	E2F_TARGETS
RUVBL1	E2F_TARGETS
SOX11	E2F_TARGETS
SOX12	E2F_TARGETS
DALRD3	E2F_TARGETS
PNPLA1	E2F_TARGETS
HIGD1A	E2F_TARGETS
C6orf223	E2F_TARGETS
GJC1	E2F_TARGETS
CHEK2	E2F_TARGETS
SMTN	E2F_TARGETS
ANO9	E2F_TARGETS
IFIT1	E2F_TARGETS
NAT8L	E2F_TARGETS
PTCH1	E2F_TARGETS
CEACAM19	E2F_TARGETS
GJB5	E2F_TARGETS
FAM49A	E2F_TARGETS
TGM2	E2F_TARGETS
LIPK	E2F_TARGETS
COL5A2	E2F_TARGETS
PSMB8	E2F_TARGETS
CARD16	E2F_TARGETS
STARD10	E2F_TARGETS
SYCE3	E2F_TARGETS
PDF	E2F_TARGETS
MAD1L1	EPITHELIAL_MESENCHYMAL_TRANSITION
TFPI	EPITHELIAL_MESENCHYMAL_TRANSITION
PDK4	EPITHELIAL_MESENCHYMAL_TRANSITION
CD9	EPITHELIAL_MESENCHYMAL_TRANSITION
BAK1	EPITHELIAL_MESENCHYMAL_TRANSITION
CDH1	EPITHELIAL_MESENCHYMAL_TRANSITION
COL11A1	EPITHELIAL_MESENCHYMAL_TRANSITION
WDR18	EPITHELIAL_MESENCHYMAL_TRANSITION
GOLGA5	EPITHELIAL_MESENCHYMAL_TRANSITION
FGFR2	EPITHELIAL_MESENCHYMAL_TRANSITION
EML1	EPITHELIAL_MESENCHYMAL_TRANSITION
CNGB1	EPITHELIAL_MESENCHYMAL_TRANSITION
UBE2D1	EPITHELIAL_MESENCHYMAL_TRANSITION
P4HA2	EPITHELIAL_MESENCHYMAL_TRANSITION
CYP2W1	EPITHELIAL_MESENCHYMAL_TRANSITION
SPAG5	EPITHELIAL_MESENCHYMAL_TRANSITION
GPC4	EPITHELIAL_MESENCHYMAL_TRANSITION
UBE2T	EPITHELIAL_MESENCHYMAL_TRANSITION
FDFT1	EPITHELIAL_MESENCHYMAL_TRANSITION
KIF3C	EPITHELIAL_MESENCHYMAL_TRANSITION
MT3	EPITHELIAL_MESENCHYMAL_TRANSITION
DDX18	EPITHELIAL_MESENCHYMAL_TRANSITION
OAS1	EPITHELIAL_MESENCHYMAL_TRANSITION
TFAP4	EPITHELIAL_MESENCHYMAL_TRANSITION
NUP50	EPITHELIAL_MESENCHYMAL_TRANSITION
ECHDC1	EPITHELIAL_MESENCHYMAL_TRANSITION
CYP26A1	EPITHELIAL_MESENCHYMAL_TRANSITION
TREM2	EPITHELIAL_MESENCHYMAL_TRANSITION
TTLL12	EPITHELIAL_MESENCHYMAL_TRANSITION
PNPLA3	EPITHELIAL_MESENCHYMAL_TRANSITION
ATP6V1D	EPITHELIAL_MESENCHYMAL_TRANSITION
MXRA5	EPITHELIAL_MESENCHYMAL_TRANSITION
PCYT1B	EPITHELIAL_MESENCHYMAL_TRANSITION
SLC25A15	EPITHELIAL_MESENCHYMAL_TRANSITION
NPRL3	EPITHELIAL_MESENCHYMAL_TRANSITION
COTL1	EPITHELIAL_MESENCHYMAL_TRANSITION
ABCC1	EPITHELIAL_MESENCHYMAL_TRANSITION
RHBDL1	EPITHELIAL_MESENCHYMAL_TRANSITION
PYCARD	EPITHELIAL_MESENCHYMAL_TRANSITION
SLC6A2	EPITHELIAL_MESENCHYMAL_TRANSITION
CPQ	EPITHELIAL_MESENCHYMAL_TRANSITION
LAPTM4B	EPITHELIAL_MESENCHYMAL_TRANSITION
SQLE	EPITHELIAL_MESENCHYMAL_TRANSITION
RABAC1	EPITHELIAL_MESENCHYMAL_TRANSITION
ADAP1	EPITHELIAL_MESENCHYMAL_TRANSITION
CHN2	EPITHELIAL_MESENCHYMAL_TRANSITION
CRHR2	EPITHELIAL_MESENCHYMAL_TRANSITION
DDX58	EPITHELIAL_MESENCHYMAL_TRANSITION
DNMBP	EPITHELIAL_MESENCHYMAL_TRANSITION
BLMH	EPITHELIAL_MESENCHYMAL_TRANSITION
PSMD11	EPITHELIAL_MESENCHYMAL_TRANSITION
MRPL27	EPITHELIAL_MESENCHYMAL_TRANSITION
RND2	EPITHELIAL_MESENCHYMAL_TRANSITION
UNC119	EPITHELIAL_MESENCHYMAL_TRANSITION
UBE4A	EPITHELIAL_MESENCHYMAL_TRANSITION
OAS2	EPITHELIAL_MESENCHYMAL_TRANSITION
USP5	EPITHELIAL_MESENCHYMAL_TRANSITION
ATN1	EPITHELIAL_MESENCHYMAL_TRANSITION
RWDD1	EPITHELIAL_MESENCHYMAL_TRANSITION
CEP85L	EPITHELIAL_MESENCHYMAL_TRANSITION
MRPL18	EPITHELIAL_MESENCHYMAL_TRANSITION
MDN1	EPITHELIAL_MESENCHYMAL_TRANSITION
GPR63	EPITHELIAL_MESENCHYMAL_TRANSITION
PEX7	EPITHELIAL_MESENCHYMAL_TRANSITION
PERP	EPITHELIAL_MESENCHYMAL_TRANSITION
MDFI	EPITHELIAL_MESENCHYMAL_TRANSITION
PTK7	EPITHELIAL_MESENCHYMAL_TRANSITION
SPARC	EPITHELIAL_MESENCHYMAL_TRANSITION
ATP6V0E1	EPITHELIAL_MESENCHYMAL_TRANSITION
NDUFS7	EPITHELIAL_MESENCHYMAL_TRANSITION
IL18RAP	EPITHELIAL_MESENCHYMAL_TRANSITION
ODC1	EPITHELIAL_MESENCHYMAL_TRANSITION
NFE2L2	EPITHELIAL_MESENCHYMAL_TRANSITION
QSOX1	EPITHELIAL_MESENCHYMAL_TRANSITION
DARS2	EPITHELIAL_MESENCHYMAL_TRANSITION
HEATR1	EPITHELIAL_MESENCHYMAL_TRANSITION
EIF2B2	EPITHELIAL_MESENCHYMAL_TRANSITION
EPCAM	EPITHELIAL_MESENCHYMAL_TRANSITION
PCMT1	EPITHELIAL_MESENCHYMAL_TRANSITION
ARAP3	EPITHELIAL_MESENCHYMAL_TRANSITION
INHBA	EPITHELIAL_MESENCHYMAL_TRANSITION
TWIST1	EPITHELIAL_MESENCHYMAL_TRANSITION
GLIPR2	EPITHELIAL_MESENCHYMAL_TRANSITION
RAP2C	EPITHELIAL_MESENCHYMAL_TRANSITION
CKS2	EPITHELIAL_MESENCHYMAL_TRANSITION
EEF1E1	EPITHELIAL_MESENCHYMAL_TRANSITION
POLR1B	EPITHELIAL_MESENCHYMAL_TRANSITION
FLRT3	EPITHELIAL_MESENCHYMAL_TRANSITION
ARMCX1	EPITHELIAL_MESENCHYMAL_TRANSITION
APOL2	EPITHELIAL_MESENCHYMAL_TRANSITION
CLN6	EPITHELIAL_MESENCHYMAL_TRANSITION
PSMA1	EPITHELIAL_MESENCHYMAL_TRANSITION
PNCK	EPITHELIAL_MESENCHYMAL_TRANSITION
DKC1	EPITHELIAL_MESENCHYMAL_TRANSITION
PSME3	EPITHELIAL_MESENCHYMAL_TRANSITION
MATN2	EPITHELIAL_MESENCHYMAL_TRANSITION
FAM83F	EPITHELIAL_MESENCHYMAL_TRANSITION
PSRC1	EPITHELIAL_MESENCHYMAL_TRANSITION
NGF	EPITHELIAL_MESENCHYMAL_TRANSITION
RSAD2	EPITHELIAL_MESENCHYMAL_TRANSITION
LRP4	EPITHELIAL_MESENCHYMAL_TRANSITION
MSI1	EPITHELIAL_MESENCHYMAL_TRANSITION
MRAP2	EPITHELIAL_MESENCHYMAL_TRANSITION
AGAP2	EPITHELIAL_MESENCHYMAL_TRANSITION
B4GALNT1	EPITHELIAL_MESENCHYMAL_TRANSITION
LAMC1	EPITHELIAL_MESENCHYMAL_TRANSITION
IGF2BP3	EPITHELIAL_MESENCHYMAL_TRANSITION
NACAD	EPITHELIAL_MESENCHYMAL_TRANSITION
HINT2	EPITHELIAL_MESENCHYMAL_TRANSITION
SULF1	EPITHELIAL_MESENCHYMAL_TRANSITION
MMP13	EPITHELIAL_MESENCHYMAL_TRANSITION
NDUFAF1	EPITHELIAL_MESENCHYMAL_TRANSITION
BCAR3	EPITHELIAL_MESENCHYMAL_TRANSITION
IFI44	EPITHELIAL_MESENCHYMAL_TRANSITION
CEP55	EPITHELIAL_MESENCHYMAL_TRANSITION
HERC6	EPITHELIAL_MESENCHYMAL_TRANSITION
PEX5	EPITHELIAL_MESENCHYMAL_TRANSITION
SORD	EPITHELIAL_MESENCHYMAL_TRANSITION
FKBP10	EPITHELIAL_MESENCHYMAL_TRANSITION
IFITM3	EPITHELIAL_MESENCHYMAL_TRANSITION
COL6A2	EPITHELIAL_MESENCHYMAL_TRANSITION
PSMA5	EPITHELIAL_MESENCHYMAL_TRANSITION
KCNH1	EPITHELIAL_MESENCHYMAL_TRANSITION
ILF2	EPITHELIAL_MESENCHYMAL_TRANSITION
ARHGAP18	EPITHELIAL_MESENCHYMAL_TRANSITION
CCT6A	EPITHELIAL_MESENCHYMAL_TRANSITION
DIAPH2	EPITHELIAL_MESENCHYMAL_TRANSITION
PRSS23	EPITHELIAL_MESENCHYMAL_TRANSITION
AKAP6	EPITHELIAL_MESENCHYMAL_TRANSITION
ANAPC1	EPITHELIAL_MESENCHYMAL_TRANSITION
FAM49B	EPITHELIAL_MESENCHYMAL_TRANSITION
RPIA	EPITHELIAL_MESENCHYMAL_TRANSITION
DGKE	EPITHELIAL_MESENCHYMAL_TRANSITION
MRPL39	EPITHELIAL_MESENCHYMAL_TRANSITION
SKA1	EPITHELIAL_MESENCHYMAL_TRANSITION
TYSND1	EPITHELIAL_MESENCHYMAL_TRANSITION
MED19	EPITHELIAL_MESENCHYMAL_TRANSITION
TMEM171	EPITHELIAL_MESENCHYMAL_TRANSITION
GATAD1	EPITHELIAL_MESENCHYMAL_TRANSITION
CACNA2D3	EPITHELIAL_MESENCHYMAL_TRANSITION
TSPAN18	EPITHELIAL_MESENCHYMAL_TRANSITION
MX1	EPITHELIAL_MESENCHYMAL_TRANSITION
TRIM63	EPITHELIAL_MESENCHYMAL_TRANSITION
MRPL17	EPITHELIAL_MESENCHYMAL_TRANSITION
GPR153	EPITHELIAL_MESENCHYMAL_TRANSITION
AUTS2	EPITHELIAL_MESENCHYMAL_TRANSITION
FAM86C1	EPITHELIAL_MESENCHYMAL_TRANSITION
ATP13A2	EPITHELIAL_MESENCHYMAL_TRANSITION
G6PD	EPITHELIAL_MESENCHYMAL_TRANSITION
TLCD1	EPITHELIAL_MESENCHYMAL_TRANSITION
NLRX1	EPITHELIAL_MESENCHYMAL_TRANSITION
UBE2Q1	EPITHELIAL_MESENCHYMAL_TRANSITION
FDPS	EPITHELIAL_MESENCHYMAL_TRANSITION
RUSC1	EPITHELIAL_MESENCHYMAL_TRANSITION
NACC1	EPITHELIAL_MESENCHYMAL_TRANSITION
NAPEPLD	EPITHELIAL_MESENCHYMAL_TRANSITION
YDJC	EPITHELIAL_MESENCHYMAL_TRANSITION
COX7A1	EPITHELIAL_MESENCHYMAL_TRANSITION
CLPB	EPITHELIAL_MESENCHYMAL_TRANSITION
FBLIM1	EPITHELIAL_MESENCHYMAL_TRANSITION
PDPN	EPITHELIAL_MESENCHYMAL_TRANSITION
MRPS18C	EPITHELIAL_MESENCHYMAL_TRANSITION
COL6A3	EPITHELIAL_MESENCHYMAL_TRANSITION
AIM2	EPITHELIAL_MESENCHYMAL_TRANSITION
WDR43	EPITHELIAL_MESENCHYMAL_TRANSITION
UQCRQ	EPITHELIAL_MESENCHYMAL_TRANSITION
DCBLD1	EPITHELIAL_MESENCHYMAL_TRANSITION
RP9	EPITHELIAL_MESENCHYMAL_TRANSITION
PTTG1	EPITHELIAL_MESENCHYMAL_TRANSITION
DDIAS	EPITHELIAL_MESENCHYMAL_TRANSITION
NUDT5	EPITHELIAL_MESENCHYMAL_TRANSITION
AMN	EPITHELIAL_MESENCHYMAL_TRANSITION
GREM1	EPITHELIAL_MESENCHYMAL_TRANSITION
SLC27A4	EPITHELIAL_MESENCHYMAL_TRANSITION
GSDMA	EPITHELIAL_MESENCHYMAL_TRANSITION
CASKIN1	EPITHELIAL_MESENCHYMAL_TRANSITION
IL7R	EPITHELIAL_MESENCHYMAL_TRANSITION
PCSK9	EPITHELIAL_MESENCHYMAL_TRANSITION
GP2	EPITHELIAL_MESENCHYMAL_TRANSITION
SCN9A	EPITHELIAL_MESENCHYMAL_TRANSITION
ZNF280A	EPITHELIAL_MESENCHYMAL_TRANSITION
GJB1	EPITHELIAL_MESENCHYMAL_TRANSITION
FASN	EPITHELIAL_MESENCHYMAL_TRANSITION
STX8	EPITHELIAL_MESENCHYMAL_TRANSITION
TMED10	EPITHELIAL_MESENCHYMAL_TRANSITION
PA2G4	EPITHELIAL_MESENCHYMAL_TRANSITION
ENC1	EPITHELIAL_MESENCHYMAL_TRANSITION
CYP4F11	EPITHELIAL_MESENCHYMAL_TRANSITION
ISG20	EPITHELIAL_MESENCHYMAL_TRANSITION
SPTLC3	EPITHELIAL_MESENCHYMAL_TRANSITION
ABCG4	EPITHELIAL_MESENCHYMAL_TRANSITION
DHCR7	EPITHELIAL_MESENCHYMAL_TRANSITION
SH3RF3	EPITHELIAL_MESENCHYMAL_TRANSITION
CSPG4	EPITHELIAL_MESENCHYMAL_TRANSITION
RUVBL1	EPITHELIAL_MESENCHYMAL_TRANSITION
ETV4	EPITHELIAL_MESENCHYMAL_TRANSITION
BASP1	EPITHELIAL_MESENCHYMAL_TRANSITION
FAM89B	EPITHELIAL_MESENCHYMAL_TRANSITION
CD151	EPITHELIAL_MESENCHYMAL_TRANSITION
SOX12	EPITHELIAL_MESENCHYMAL_TRANSITION
CALR	EPITHELIAL_MESENCHYMAL_TRANSITION
PLD6	EPITHELIAL_MESENCHYMAL_TRANSITION
NKPD1	EPITHELIAL_MESENCHYMAL_TRANSITION
HOXC9	EPITHELIAL_MESENCHYMAL_TRANSITION
HIGD1A	EPITHELIAL_MESENCHYMAL_TRANSITION
HEPHL1	EPITHELIAL_MESENCHYMAL_TRANSITION
TMEM45A	EPITHELIAL_MESENCHYMAL_TRANSITION
TCEAL7	EPITHELIAL_MESENCHYMAL_TRANSITION
PRKX	EPITHELIAL_MESENCHYMAL_TRANSITION
EIF3C	EPITHELIAL_MESENCHYMAL_TRANSITION
NIPSNAP1	EPITHELIAL_MESENCHYMAL_TRANSITION
UBE2F	EPITHELIAL_MESENCHYMAL_TRANSITION
XPOT	EPITHELIAL_MESENCHYMAL_TRANSITION
TMEM106A	EPITHELIAL_MESENCHYMAL_TRANSITION
PTCH1	EPITHELIAL_MESENCHYMAL_TRANSITION
NAP1L2	EPITHELIAL_MESENCHYMAL_TRANSITION
LCE2C	EPITHELIAL_MESENCHYMAL_TRANSITION
TET3	EPITHELIAL_MESENCHYMAL_TRANSITION
JAKMIP3	EPITHELIAL_MESENCHYMAL_TRANSITION
BLM	EPITHELIAL_MESENCHYMAL_TRANSITION
ENTPD6	EPITHELIAL_MESENCHYMAL_TRANSITION
HOXC6	EPITHELIAL_MESENCHYMAL_TRANSITION
AKR1B10	EPITHELIAL_MESENCHYMAL_TRANSITION
SMURF1	EPITHELIAL_MESENCHYMAL_TRANSITION
TSEN15	EPITHELIAL_MESENCHYMAL_TRANSITION
TGM2	EPITHELIAL_MESENCHYMAL_TRANSITION
RAET1G	EPITHELIAL_MESENCHYMAL_TRANSITION
PSMB8	EPITHELIAL_MESENCHYMAL_TRANSITION
CARD16	EPITHELIAL_MESENCHYMAL_TRANSITION
CCDC85C	EPITHELIAL_MESENCHYMAL_TRANSITION
VDAC1	EPITHELIAL_MESENCHYMAL_TRANSITION
SYCE3	EPITHELIAL_MESENCHYMAL_TRANSITION
ASPRV1	EPITHELIAL_MESENCHYMAL_TRANSITION
CCDC71L	EPITHELIAL_MESENCHYMAL_TRANSITION
HOXA10	EPITHELIAL_MESENCHYMAL_TRANSITION
PDF	EPITHELIAL_MESENCHYMAL_TRANSITION
CISD3	EPITHELIAL_MESENCHYMAL_TRANSITION
MRM1	EPITHELIAL_MESENCHYMAL_TRANSITION
TFPI	G2M_CHECKPOINT
PDK4	G2M_CHECKPOINT
CD9	G2M_CHECKPOINT
TOMM34	G2M_CHECKPOINT
MUSK	G2M_CHECKPOINT
UBA6	G2M_CHECKPOINT
CDH1	G2M_CHECKPOINT
INPP4A	G2M_CHECKPOINT
CLPTM1L	G2M_CHECKPOINT
HEBP2	G2M_CHECKPOINT
MRTO4	G2M_CHECKPOINT
ATG5	G2M_CHECKPOINT
COL11A1	G2M_CHECKPOINT
MRPS35	G2M_CHECKPOINT
WDR18	G2M_CHECKPOINT
GOLGA5	G2M_CHECKPOINT
DNAJA2	G2M_CHECKPOINT
CNGB1	G2M_CHECKPOINT
CAMK2A	G2M_CHECKPOINT
UBE2D1	G2M_CHECKPOINT
HMMR	G2M_CHECKPOINT
P4HA2	G2M_CHECKPOINT
ADAM11	G2M_CHECKPOINT
CA12	G2M_CHECKPOINT
SPAG5	G2M_CHECKPOINT
TRAF4	G2M_CHECKPOINT
UBE2T	G2M_CHECKPOINT
FDFT1	G2M_CHECKPOINT
COL5A3	G2M_CHECKPOINT
JMJD4	G2M_CHECKPOINT
SLC27A5	G2M_CHECKPOINT
KIF9	G2M_CHECKPOINT
TFAP4	G2M_CHECKPOINT
SLC22A17	G2M_CHECKPOINT
NUP50	G2M_CHECKPOINT
CYP26A1	G2M_CHECKPOINT
RASSF7	G2M_CHECKPOINT
MMP11	G2M_CHECKPOINT
ARSA	G2M_CHECKPOINT
TTLL12	G2M_CHECKPOINT
VRK1	G2M_CHECKPOINT
CCNB1IP1	G2M_CHECKPOINT
TCFL5	G2M_CHECKPOINT
MXRA5	G2M_CHECKPOINT
NPRL3	G2M_CHECKPOINT
COTL1	G2M_CHECKPOINT
RHBDL1	G2M_CHECKPOINT
PYCARD	G2M_CHECKPOINT
SLC6A2	G2M_CHECKPOINT
AMH	G2M_CHECKPOINT
FBL	G2M_CHECKPOINT
CLEC11A	G2M_CHECKPOINT
CHCHD2	G2M_CHECKPOINT
DNMBP	G2M_CHECKPOINT
XPNPEP1	G2M_CHECKPOINT
BLMH	G2M_CHECKPOINT
MRPL27	G2M_CHECKPOINT
RND2	G2M_CHECKPOINT
TMEM97	G2M_CHECKPOINT
UNC119	G2M_CHECKPOINT
ITFG2	G2M_CHECKPOINT
FOXM1	G2M_CHECKPOINT
OAS2	G2M_CHECKPOINT
MRPL51	G2M_CHECKPOINT
CDCA3	G2M_CHECKPOINT
USP5	G2M_CHECKPOINT
ATN1	G2M_CHECKPOINT
CEP85L	G2M_CHECKPOINT
MRPL18	G2M_CHECKPOINT
MDN1	G2M_CHECKPOINT
GPR63	G2M_CHECKPOINT
PEX7	G2M_CHECKPOINT
PERP	G2M_CHECKPOINT
PTK7	G2M_CHECKPOINT
TTK	G2M_CHECKPOINT
LAMA4	G2M_CHECKPOINT
SPARC	G2M_CHECKPOINT
GNPDA1	G2M_CHECKPOINT
TTL	G2M_CHECKPOINT
GPD2	G2M_CHECKPOINT
RPS15	G2M_CHECKPOINT
MOGS	G2M_CHECKPOINT
NDUFS7	G2M_CHECKPOINT
CCT4	G2M_CHECKPOINT
IL18RAP	G2M_CHECKPOINT
ODC1	G2M_CHECKPOINT
PNO1	G2M_CHECKPOINT
NFE2L2	G2M_CHECKPOINT
CACYBP	G2M_CHECKPOINT
QSOX1	G2M_CHECKPOINT
SWT1	G2M_CHECKPOINT
PRPF3	G2M_CHECKPOINT
P3H1	G2M_CHECKPOINT
CDC20	G2M_CHECKPOINT
B4GALT2	G2M_CHECKPOINT
DARS2	G2M_CHECKPOINT
NEK2	G2M_CHECKPOINT
CPSF3	G2M_CHECKPOINT
HEATR1	G2M_CHECKPOINT
C19orf25	G2M_CHECKPOINT
FCF1	G2M_CHECKPOINT
EIF2B2	G2M_CHECKPOINT
EPCAM	G2M_CHECKPOINT
IFIT3	G2M_CHECKPOINT
ARAP3	G2M_CHECKPOINT
SLC35B1	G2M_CHECKPOINT
TMEM54	G2M_CHECKPOINT
MTIF3	G2M_CHECKPOINT
GLIPR2	G2M_CHECKPOINT
KIAA1549	G2M_CHECKPOINT
DDX39A	G2M_CHECKPOINT
CKS2	G2M_CHECKPOINT
EEF1E1	G2M_CHECKPOINT
GOT2	G2M_CHECKPOINT
MSTO1	G2M_CHECKPOINT
POLR1B	G2M_CHECKPOINT
CLPP	G2M_CHECKPOINT
FLRT3	G2M_CHECKPOINT
TRAP1	G2M_CHECKPOINT
EMG1	G2M_CHECKPOINT
CHTF18	G2M_CHECKPOINT
PEX1	G2M_CHECKPOINT
PAICS	G2M_CHECKPOINT
LRRC17	G2M_CHECKPOINT
CLN6	G2M_CHECKPOINT
PNCK	G2M_CHECKPOINT
DKC1	G2M_CHECKPOINT
COX4I1	G2M_CHECKPOINT
RAN	G2M_CHECKPOINT
COQ3	G2M_CHECKPOINT
DAP3	G2M_CHECKPOINT
POSTN	G2M_CHECKPOINT
FAM83F	G2M_CHECKPOINT
CCNB1	G2M_CHECKPOINT
PSRC1	G2M_CHECKPOINT
NGF	G2M_CHECKPOINT
MSI1	G2M_CHECKPOINT
MRAP2	G2M_CHECKPOINT
AGAP2	G2M_CHECKPOINT
CCT7	G2M_CHECKPOINT
DYSF	G2M_CHECKPOINT
LAMC1	G2M_CHECKPOINT
COX5B	G2M_CHECKPOINT
BORA	G2M_CHECKPOINT
IGF2BP3	G2M_CHECKPOINT
IL36G	G2M_CHECKPOINT
SULF1	G2M_CHECKPOINT
MMP13	G2M_CHECKPOINT
RPLP1	G2M_CHECKPOINT
BCAR3	G2M_CHECKPOINT
PNPT1	G2M_CHECKPOINT
CEP55	G2M_CHECKPOINT
HERC6	G2M_CHECKPOINT
PPA2	G2M_CHECKPOINT
NDUFA9	G2M_CHECKPOINT
PEX5	G2M_CHECKPOINT
CERS5	G2M_CHECKPOINT
NIPA2	G2M_CHECKPOINT
SORD	G2M_CHECKPOINT
ETFA	G2M_CHECKPOINT
FANCI	G2M_CHECKPOINT
DEF8	G2M_CHECKPOINT
PTRH2	G2M_CHECKPOINT
SAT2	G2M_CHECKPOINT
COL6A2	G2M_CHECKPOINT
APP	G2M_CHECKPOINT
RPS8	G2M_CHECKPOINT
UFC1	G2M_CHECKPOINT
NUF2	G2M_CHECKPOINT
MRPL24	G2M_CHECKPOINT
HDGF	G2M_CHECKPOINT
CTSK	G2M_CHECKPOINT
HAX1	G2M_CHECKPOINT
ILF2	G2M_CHECKPOINT
CIAO1	G2M_CHECKPOINT
CCT6A	G2M_CHECKPOINT
FAM83A	G2M_CHECKPOINT
PDSS1	G2M_CHECKPOINT
PDCD11	G2M_CHECKPOINT
SAP18	G2M_CHECKPOINT
PRSS23	G2M_CHECKPOINT
CCT5	G2M_CHECKPOINT
SLC7A11	G2M_CHECKPOINT
AKAP6	G2M_CHECKPOINT
ANAPC1	G2M_CHECKPOINT
RBMS1	G2M_CHECKPOINT
RPIA	G2M_CHECKPOINT
DGKE	G2M_CHECKPOINT
ROBO3	G2M_CHECKPOINT
MRPL39	G2M_CHECKPOINT
EEF1A1	G2M_CHECKPOINT
TYSND1	G2M_CHECKPOINT
GATAD1	G2M_CHECKPOINT
CACNA2D3	G2M_CHECKPOINT
TSPAN18	G2M_CHECKPOINT
TRIM63	G2M_CHECKPOINT
MRPL17	G2M_CHECKPOINT
GPR153	G2M_CHECKPOINT
NDUFS2	G2M_CHECKPOINT
PSMB4	G2M_CHECKPOINT
WDR4	G2M_CHECKPOINT
G6PD	G2M_CHECKPOINT
BRSK1	G2M_CHECKPOINT
TLCD1	G2M_CHECKPOINT
UBE2Q1	G2M_CHECKPOINT
FDPS	G2M_CHECKPOINT
RUSC1	G2M_CHECKPOINT
NAPEPLD	G2M_CHECKPOINT
SCGB3A1	G2M_CHECKPOINT
YDJC	G2M_CHECKPOINT
FAM171A2	G2M_CHECKPOINT
AQP5	G2M_CHECKPOINT
SPC24	G2M_CHECKPOINT
SNRNP25	G2M_CHECKPOINT
RPL29	G2M_CHECKPOINT
FBLIM1	G2M_CHECKPOINT
PDPN	G2M_CHECKPOINT
FLVCR1	G2M_CHECKPOINT
COL6A3	G2M_CHECKPOINT
WDR43	G2M_CHECKPOINT
SFXN1	G2M_CHECKPOINT
PTTG1	G2M_CHECKPOINT
SKA3	G2M_CHECKPOINT
NUDT5	G2M_CHECKPOINT
ARL5B	G2M_CHECKPOINT
CEP57	G2M_CHECKPOINT
ADAMTS15	G2M_CHECKPOINT
AMN	G2M_CHECKPOINT
RPUSD2	G2M_CHECKPOINT
MAP1A	G2M_CHECKPOINT
SLC27A4	G2M_CHECKPOINT
CERCAM	G2M_CHECKPOINT
OTUB1	G2M_CHECKPOINT
CASKIN1	G2M_CHECKPOINT
RPSA	G2M_CHECKPOINT
IL7R	G2M_CHECKPOINT
PCSK9	G2M_CHECKPOINT
SCN9A	G2M_CHECKPOINT
ZNF280A	G2M_CHECKPOINT
FASN	G2M_CHECKPOINT
KRT75	G2M_CHECKPOINT
HTRA3	G2M_CHECKPOINT
NETO2	G2M_CHECKPOINT
CHST11	G2M_CHECKPOINT
ENC1	G2M_CHECKPOINT
RPS7	G2M_CHECKPOINT
CYP4F11	G2M_CHECKPOINT
PPIH	G2M_CHECKPOINT
CCL11	G2M_CHECKPOINT
CSDC2	G2M_CHECKPOINT
ABCG4	G2M_CHECKPOINT
FIBP	G2M_CHECKPOINT
MUCL1	G2M_CHECKPOINT
DHCR7	G2M_CHECKPOINT
SH3RF3	G2M_CHECKPOINT
CKS1B	G2M_CHECKPOINT
DMRT2	G2M_CHECKPOINT
MST1	G2M_CHECKPOINT
CSPG4	G2M_CHECKPOINT
TOMM20	G2M_CHECKPOINT
EXO1	G2M_CHECKPOINT
RUVBL1	G2M_CHECKPOINT
ETV4	G2M_CHECKPOINT
VPS37D	G2M_CHECKPOINT
BASP1	G2M_CHECKPOINT
[truncated: 4,160 more rows]

## Sheet: Table S7
Table S7 BHGs
Gene
SEMA3C
MMP2
SLC22A17
LGALS1
AQP9
SERPINE1
PDGFRB
IL1R1
INHBA
TWIST1
PLAU
COL6A2
CTSK
VEGFC
GJA1
ITGA5
GREM1
CREB3L1
STAT2
STAT1
NFATC4
ELK3
XBP1
ETS2
CREB3L2
NFATC2
WISP2
MAF
TEAD1
ERG
MYF5
ITGB1
BMP1
FN1
PML
KIAA1429
ITGAV
JUNB
KLF7
FOSL1
MYF6
POLR2A
AGR2
MYC
KIF14
SOX10
ITGB3
MYOD1
MMP9
KRAS
TIMP1
THBS1
SDC1
FBXO2
COL18A1
CREB5
NFE2L2
PDGFRA
SCGB2A2
COL6A1
TCF12
ATF3
HCFC1
MMP7
CALR
FLI1
RNF123
ITGB5
ELAVL1
ITGA3
APP
MEF2C
NR3C1
HSPA5
DCN
AGRN
EGFR
PLEC
LRP2
RNF4
BGN
CASP8
CCL3
MCM2
LCN2
PRG2
TNF
CSK
CUL3
CIT
TP53
PRDM1
FURIN
ST14
HSPG2
NUFIP2
C1orf54
TRIM25
FBXO6
IL6
SREBF2
SRC
FOXO3
LY86
PLK1
DDX39A
CEBPB
THRA
DRD2
NR2F6
SDF2L1
DDX58
PLG
TGFB1
SPI1
CD44
EHF
PLAUR
GATA2
IL10
FGFR1
IRF8
HGF
NTRK1
SLURP1
ITGA4
STAT3
NEK4
PIK3R1
FOSB
CAV1
CREB3
CDC42
PTK2
INS
MYOG
FLT4
HOXA1
GPIHBP1
KLF5
HNRNPL
MTDH
ERBB2
CTNNB1
SDC2
BMP2
XIAP
MET
PINK1
TP73
KDM5B
FGF2
C1QB
RUNX2
GATA1
PIK3CA
RECQL4
LGALS9
ACTA1
RAC1
SOX5
PDGFB
KDR
IL1B
SMARCA4
ESR2
CCL2
BHLHE40
PPARD
VEGFA
CRP
HRAS
UBQLN2
BATF3
CXCL8
GRB2
CSF1R
ETS1
ACTB
LYN
C1QC
NFIC
CNPY3
TLR2
FGFR3
A2M
HSPD1
SMAD2
NOTCH1
JDP2
IGF1R
ITGAM
HSP90AA1
PDGFA
HNRNPH1
CD14
MEF2A
SMAD4
NRAS
PECAM1
BMPR1A
LGALS3
SPP1
ATF6
PDIA3
CD4
ESR1
CCDC8
SHC1
ATF4
IL4
RELA
NRP1
BAG3
ITGAX
SMAD3
ILK
SGTB
LAMP1
CD80
VHL
GPC1
MMP12
NFKB1
PTCH1
CTSL
UBQLN1
CYLD
ETV6
CCL18
FCGR3B
BRD4
OGT
PDGFC
NFKB2
IRF7
PRNP
AKT1
CDH1
PXN
CD8A
CSF1
IGF1
UBC
PAK1
TP63
UBQLN4
FCGR3A
VDAC1

## Sheet: Table S8
Table S8 Enrichment pathways of BHGs
ID	Description	GeneRatio	BgRatio	pvalue	p.adjust	qvalue	geneID	Count
R-HSA-1474244	Extracellular matrix organization	44/224	301/10867	1.7418e-25	1.75225e-22	1.00474e-22	MMP2/SERPINE1/COL6A2/CTSK/ITGA5/ITGB1/BMP1/FN1/ITGAV/ITGB3/MMP9/TIMP1/THBS1/SDC1/COL18A1/COL6A1/MMP7/ITGB5/ITGA3/APP/DCN/AGRN/PLEC/BGN/FURIN/HSPG2/PLG/TGFB1/CD44/ITGA4/SDC2/BMP2/FGF2/PDGFB/KDR/A2M/ITGAM/PDGFA/PECAM1/SPP1/ITGAX/MMP12/CTSL/CDH1	44
R-HSA-6785807	Interleukin-4 and Interleukin-13 signaling	29/224	108/10867	8.38917e-25	4.21975e-22	2.41961e-22	MMP2/TWIST1/STAT1/ITGB1/FN1/JUNB/MYC/MMP9/TIMP1/LCN2/TNF/TP53/IL6/FOXO3/TGFB1/IL10/HGF/STAT3/PIK3R1/FGF2/IL1B/CCL2/VEGFA/CXCL8/ITGAM/HSP90AA1/IL4/ITGAX/AKT1	29
R-HSA-449147	Signaling by Interleukins	52/224	462/10867	1.26762e-24	4.25076e-22	2.43739e-22	MMP2/IL1R1/TWIST1/STAT2/STAT1/ITGB1/FN1/JUNB/MYC/MMP9/TIMP1/SDC1/APP/MEF2C/CCL3/LCN2/TNF/TP53/IL6/FOXO3/TGFB1/IL10/HGF/STAT3/PIK3R1/CDC42/FGF2/PIK3CA/LGALS9/IL1B/SMARCA4/CCL2/VEGFA/CXCL8/GRB2/CSF1R/LYN/ITGAM/HSP90AA1/MEF2A/CD4/SHC1/IL4/RELA/ITGAX/SMAD3/CD80/NFKB1/NFKB2/AKT1/CSF1/UBC	52
R-HSA-5663202	Diseases of signal transduction by growth factor receptors and second messengers	46/224	433/10867	1.05302e-20	2.64834e-18	1.51856e-18	PDGFRB/STAT1/FN1/JUNB/POLR2A/MYC/ITGB3/KRAS/PDGFRA/EGFR/CSK/SRC/FOXO3/CEBPB/TGFB1/FGFR1/HGF/STAT3/PIK3R1/ERBB2/CTNNB1/MET/FGF2/PIK3CA/RAC1/PDGFB/KDR/ESR2/HRAS/GRB2/ACTB/LYN/FGFR3/SMAD2/NOTCH1/HSP90AA1/PDGFA/SMAD4/NRAS/ESR1/SHC1/SMAD3/CD80/ETV6/AKT1/UBC	46
R-HSA-186797	Signaling by PDGF	20/224	58/10867	7.56496e-20	1.52207e-17	8.72757e-18	PDGFRB/COL6A2/STAT1/KRAS/THBS1/PDGFRA/COL6A1/FURIN/SRC/PLG/STAT3/PIK3R1/PIK3CA/PDGFB/HRAS/GRB2/PDGFA/NRAS/SPP1/PDGFC	20
R-HSA-216083	Integrin cell surface interactions	21/224	85/10867	2.09566e-17	3.03103e-15	1.738e-15	COL6A2/ITGA5/ITGB1/FN1/ITGAV/ITGB3/THBS1/COL18A1/COL6A1/ITGB5/ITGA3/AGRN/HSPG2/CD44/ITGA4/KDR/ITGAM/PECAM1/SPP1/ITGAX/CDH1	21
R-HSA-194138	Signaling by VEGF	23/224	108/10867	2.10907e-17	3.03103e-15	1.738e-15	VEGFC/ITGAV/ITGB3/KRAS/SRC/PIK3R1/CAV1/CDC42/PTK2/FLT4/CTNNB1/PIK3CA/RAC1/KDR/VEGFA/HRAS/ACTB/HSP90AA1/NRAS/NRP1/AKT1/PXN/PAK1	23
R-HSA-202733	Cell surface interactions at the vascular wall	25/224	137/10867	4.03909e-17	5.07916e-15	2.9124e-15	ITGA5/ITGB1/FN1/ITGAV/ITGB3/KRAS/SDC1/ITGA3/SRC/TGFB1/CD44/ITGA4/PIK3R1/CAV1/SDC2/PIK3CA/HRAS/GRB2/LYN/ITGAM/NRAS/PECAM1/SHC1/ITGAX/GPC1	25
R-HSA-9009391	Extra-nuclear estrogen signaling	19/224	77/10867	7.64201e-16	8.54207e-14	4.89804e-14	MMP2/MMP9/KRAS/MMP7/EGFR/SRC/FOXO3/PIK3R1/CAV1/PTK2/PIK3CA/ESR2/HRAS/IGF1R/HSP90AA1/NRAS/ESR1/SHC1/AKT1	19
R-HSA-2219530	Constitutive Signaling by Aberrant PI3K in Cancer	19/224	78/10867	9.92121e-16	9.98073e-14	5.72297e-14	PDGFRB/PDGFRA/EGFR/SRC/FGFR1/HGF/PIK3R1/ERBB2/MET/FGF2/PIK3CA/RAC1/PDGFB/ESR2/GRB2/FGFR3/PDGFA/ESR1/CD80	19
R-HSA-2219528	PI3K/AKT Signaling in Cancer	21/224	104/10867	1.74721e-15	1.5979e-13	9.16238e-14	PDGFRB/PDGFRA/EGFR/SRC/FOXO3/FGFR1/HGF/PIK3R1/ERBB2/MET/FGF2/PIK3CA/RAC1/PDGFB/ESR2/GRB2/FGFR3/PDGFA/ESR1/CD80/AKT1	21
R-HSA-6811558	PI5P	PP2A and IER3 Regulate PI3K/AKT Signaling	21/224	106/10867	2.62675e-15	2.2021e-13	1.26269e-13	PDGFRB/PDGFRA/EGFR/SRC/FGFR1/HGF/PIK3R1/INS/ERBB2/MET/FGF2/PIK3CA/RAC1/PDGFB/ESR2/GRB2/FGFR3/PDGFA/ESR1/CD80/AKT1	21
R-HSA-186763	Downstream signal transduction	13/224	29/10867	4.34374e-15	3.36139e-13	1.92743e-13	PDGFRB/STAT1/KRAS/PDGFRA/SRC/STAT3/PIK3R1/PIK3CA/PDGFB/HRAS/GRB2/PDGFA/NRAS	13
R-HSA-4420097	VEGFA-VEGFR2 Pathway	20/224	99/10867	8.35338e-15	6.0025e-13	3.44185e-13	ITGAV/ITGB3/KRAS/SRC/PIK3R1/CAV1/CDC42/PTK2/CTNNB1/PIK3CA/RAC1/KDR/VEGFA/HRAS/ACTB/HSP90AA1/NRAS/AKT1/PXN/PAK1	20
R-HSA-199418	Negative regulation of the PI3K/AKT network	21/224	113/10867	1.02016e-14	6.84185e-13	3.92313e-13	PDGFRB/PDGFRA/EGFR/SRC/FGFR1/HGF/PIK3R1/INS/ERBB2/MET/FGF2/PIK3CA/RAC1/PDGFB/ESR2/GRB2/FGFR3/PDGFA/ESR1/CD80/AKT1	21
R-HSA-9671555	Signaling by PDGFR in disease	11/224	20/10867	3.18904e-14	2.00511e-12	1.14973e-12	STAT1/KRAS/PDGFRA/STAT3/PIK3R1/PIK3CA/KDR/HRAS/GRB2/NRAS/ETV6	11
R-HSA-9665348	Signaling by ERBB2 ECD mutants	10/224	16/10867	8.14877e-14	4.82215e-12	2.76503e-12	KRAS/EGFR/PIK3R1/ERBB2/PIK3CA/HRAS/GRB2/HSP90AA1/NRAS/SHC1	10
R-HSA-9673767	Signaling by PDGFRA transmembrane	juxtamembrane and kinase domain mutants	9/224	12/10867	1.19394e-13	6.32162e-12	3.62483e-12	STAT1/KRAS/PDGFRA/STAT3/PIK3R1/PIK3CA/HRAS/GRB2/NRAS	9
R-HSA-9673770	Signaling by PDGFRA extracellular domain mutants	9/224	12/10867	1.19394e-13	6.32162e-12	3.62483e-12	STAT1/KRAS/PDGFRA/STAT3/PIK3R1/PIK3CA/HRAS/GRB2/NRAS	9
R-HSA-5683057	MAPK family signaling cascades	32/224	325/10867	1.28168e-13	6.44686e-12	3.69664e-12	PDGFRB/FN1/MYC/ITGB3/KRAS/PDGFRA/EGFR/CSK/CUL3/IL6/SRC/FOXO3/FGFR1/HGF/PIK3R1/CDC42/PTK2/ERBB2/MET/FGF2/PIK3CA/RAC1/PDGFB/HRAS/GRB2/ACTB/FGFR3/PDGFA/NRAS/SHC1/UBC/PAK1	32
R-HSA-6806834	Signaling by MET	17/224	79/10867	3.07641e-13	1.47375e-11	8.45048e-12	ITGB1/FN1/KRAS/ITGA3/SRC/HGF/STAT3/PIK3R1/PTK2/MET/PIK3CA/RAC1/HRAS/GRB2/NRAS/SHC1/UBC	17
R-HSA-76002	Platelet activation	signaling and aggregation	28/224	263/10867	7.27649e-13	3.32734e-11	1.9079e-11	SERPINE1/VEGFC/FN1/ITGB3/TIMP1/THBS1/APP/HSPA5/CSK/SRC/PLG/TGFB1/HGF/PIK3R1/CDC42/PTK2/PIK3CA/RAC1/PDGFB/VEGFA/GRB2/LYN/A2M/PDGFA/PECAM1/SHC1/AKT1/IGF1	28
R-HSA-1236382	Constitutive Signaling by Ligand-Responsive EGFR Cancer Variants	10/224	19/10867	8.9041e-13	3.7323e-11	2.14011e-11	KRAS/EGFR/PIK3R1/PIK3CA/HRAS/GRB2/HSP90AA1/NRAS/SHC1/UBC	10
R-HSA-5637815	Signaling by Ligand-Responsive EGFR Variants in Cancer	10/224	19/10867	8.9041e-13	3.7323e-11	2.14011e-11	KRAS/EGFR/PIK3R1/PIK3CA/HRAS/GRB2/HSP90AA1/NRAS/SHC1/UBC	10
R-HSA-9669938	Signaling by KIT in disease	10/224	20/10867	1.74893e-12	6.76701e-11	3.88022e-11	STAT1/KRAS/SRC/STAT3/PIK3R1/PIK3CA/HRAS/GRB2/LYN/NRAS	10
R-HSA-9670439	Signaling by phosphorylated juxtamembrane	extracellular and kinase domain KIT mutants	10/224	20/10867	1.74893e-12	6.76701e-11	3.88022e-11	STAT1/KRAS/SRC/STAT3/PIK3R1/PIK3CA/HRAS/GRB2/LYN/NRAS	10
R-HSA-5637810	Constitutive Signaling by EGFRvIII	9/224	15/10867	2.57363e-12	9.2467e-11	5.30207e-11	KRAS/EGFR/PIK3R1/PIK3CA/HRAS/GRB2/HSP90AA1/NRAS/SHC1	9
R-HSA-5637812	Signaling by EGFRvIII in Cancer	9/224	15/10867	2.57363e-12	9.2467e-11	5.30207e-11	KRAS/EGFR/PIK3R1/PIK3CA/HRAS/GRB2/HSP90AA1/NRAS/SHC1	9
R-HSA-1474228	Degradation of the extracellular matrix	20/224	140/10867	7.65622e-12	2.65592e-10	1.52291e-10	MMP2/COL6A2/CTSK/BMP1/FN1/MMP9/TIMP1/COL18A1/COL6A1/MMP7/DCN/FURIN/HSPG2/PLG/CD44/A2M/SPP1/MMP12/CTSL/CDH1	20
R-HSA-3000171	Non-integrin membrane-ECM interactions	14/224	59/10867	9.75243e-12	3.27032e-10	1.8752e-10	ITGB1/FN1/ITGAV/ITGB3/THBS1/SDC1/ITGB5/AGRN/HSPG2/TGFB1/SDC2/FGF2/PDGFB/PDGFA	14
R-HSA-1227986	Signaling by ERBB2	13/224	50/10867	1.54952e-11	4.87132e-10	2.79322e-10	KRAS/EGFR/SRC/PIK3R1/ERBB2/PIK3CA/HRAS/GRB2/HSP90AA1/NRAS/SHC1/AKT1/UBC	13
R-HSA-177929	Signaling by EGFR	13/224	50/10867	1.54952e-11	4.87132e-10	2.79322e-10	KRAS/EGFR/CSK/SRC/PIK3R1/CDC42/PIK3CA/HRAS/GRB2/NRAS/SHC1/PXN/UBC	13
R-HSA-1643713	Signaling by EGFR in Cancer	10/224	25/10867	2.82701e-11	8.36462e-10	4.79629e-10	KRAS/EGFR/PIK3R1/PIK3CA/HRAS/GRB2/HSP90AA1/NRAS/SHC1/UBC	10
R-HSA-9664565	Signaling by ERBB2 KD Mutants	10/224	25/10867	2.82701e-11	8.36462e-10	4.79629e-10	KRAS/EGFR/PIK3R1/ERBB2/PIK3CA/HRAS/GRB2/HSP90AA1/NRAS/SHC1	10
R-HSA-3000178	ECM proteoglycans	15/224	76/10867	3.01106e-11	8.65464e-10	4.96259e-10	SERPINE1/COL6A2/ITGB1/FN1/ITGAV/ITGB3/COL6A1/ITGB5/APP/DCN/AGRN/BGN/HSPG2/TGFB1/ITGAX	15
R-HSA-5684996	MAPK1/MAPK3 signaling	27/224	286/10867	3.28199e-11	9.17135e-10	5.25887e-10	PDGFRB/FN1/ITGB3/KRAS/PDGFRA/EGFR/CSK/CUL3/IL6/SRC/FGFR1/HGF/PIK3R1/PTK2/ERBB2/MET/FGF2/PIK3CA/PDGFB/HRAS/GRB2/ACTB/FGFR3/PDGFA/NRAS/SHC1/UBC	27
R-HSA-1433557	Signaling by SCF-KIT	12/224	43/10867	3.82869e-11	1.03325e-09	5.92467e-10	STAT1/MMP9/KRAS/SRC/STAT3/PIK3R1/PIK3CA/RAC1/HRAS/GRB2/LYN/NRAS	12
R-HSA-1257604	PIP3 activates AKT signaling	26/224	267/10867	3.90293e-11	1.03325e-09	5.92467e-10	PDGFRB/PML/PDGFRA/EGFR/TP53/SRC/FOXO3/FGFR1/HGF/PIK3R1/INS/ERBB2/XIAP/MET/FGF2/PIK3CA/RAC1/PDGFB/ESR2/GRB2/FGFR3/PDGFA/ESR1/CD80/AKT1/UBC	26
R-HSA-1227990	Signaling by ERBB2 in Cancer	10/224	26/10867	4.51166e-11	1.16378e-09	6.67311e-10	KRAS/EGFR/PIK3R1/ERBB2/PIK3CA/HRAS/GRB2/HSP90AA1/NRAS/SHC1	10
R-HSA-3000170	Syndecan interactions	10/224	27/10867	7.03732e-11	1.76989e-09	1.01486e-09	ITGB1/FN1/ITGAV/ITGB3/THBS1/SDC1/ITGB5/TGFB1/SDC2/FGF2	10
R-HSA-5673001	RAF/MAP kinase cascade	26/224	280/10867	1.12904e-10	2.77029e-09	1.58849e-09	PDGFRB/FN1/ITGB3/KRAS/PDGFRA/EGFR/CSK/CUL3/SRC/FGFR1/HGF/PIK3R1/PTK2/ERBB2/MET/FGF2/PIK3CA/PDGFB/HRAS/GRB2/ACTB/FGFR3/PDGFA/NRAS/SHC1/UBC	26
R-HSA-6783783	Interleukin-10 signaling	12/224	47/10867	1.21279e-10	2.90493e-09	1.66569e-09	IL1R1/TIMP1/CCL3/TNF/IL6/IL10/STAT3/IL1B/CCL2/CXCL8/CD80/CSF1	12
R-HSA-445144	Signal transduction by L1	9/224	21/10867	1.35697e-10	3.17469e-09	1.82037e-09	ITGA5/ITGB1/ITGAV/ITGB3/EGFR/FGFR1/RAC1/NRP1/PAK1	9
R-HSA-8853334	Signaling by FGFR3 fusions in cancer	7/224	10/10867	1.6402e-10	3.75011e-09	2.15032e-09	KRAS/PIK3R1/PIK3CA/HRAS/GRB2/FGFR3/NRAS	7
R-HSA-166520	Signaling by NTRKs	18/224	134/10867	2.52504e-10	5.64486e-09	3.23677e-09	JUNB/FOSL1/KRAS/TCF12/MEF2C/FURIN/SRC/NTRK1/STAT3/PIK3R1/FOSB/PIK3CA/RAC1/HRAS/GRB2/MEF2A/NRAS/SHC1	18
R-HSA-5654741	Signaling by FGFR3	11/224	40/10867	3.05422e-10	6.67944e-09	3.83e-09	KRAS/SRC/PIK3R1/FGF2/PIK3CA/HRAS/GRB2/FGFR3/NRAS/SHC1/UBC	11
R-HSA-8851805	MET activates RAS signaling	7/224	11/10867	4.43175e-10	9.28821e-09	5.32587e-09	KRAS/HGF/MET/HRAS/GRB2/NRAS/SHC1	7
R-HSA-9634285	Constitutive Signaling by Overexpressed ERBB2	7/224	11/10867	4.43175e-10	9.28821e-09	5.32587e-09	KRAS/ERBB2/HRAS/GRB2/HSP90AA1/NRAS/SHC1	7
R-HSA-2428924	IGF1R signaling cascade	12/224	53/10867	5.55258e-10	1.13998e-08	6.53665e-09	KRAS/FGFR1/PIK3R1/FGF2/PIK3CA/HRAS/GRB2/FGFR3/IGF1R/NRAS/SHC1/IGF1	12
R-HSA-9034015	Signaling by NTRK3 (TRKC)	8/224	17/10867	5.96239e-10	1.19963e-08	6.87872e-09	KRAS/SRC/PIK3R1/PIK3CA/HRAS/GRB2/NRAS/SHC1	8
R-HSA-389356	CD28 co-stimulation	10/224	33/10867	6.92844e-10	1.35626e-08	7.77681e-09	SRC/PIK3R1/CDC42/PIK3CA/RAC1/GRB2/LYN/CD80/AKT1/PAK1	10
R-HSA-2404192	Signaling by Type 1 Insulin-like Growth Factor 1 Receptor (IGF1R)	12/224	54/10867	7.01048e-10	1.35626e-08	7.77681e-09	KRAS/FGFR1/PIK3R1/FGF2/PIK3CA/HRAS/GRB2/FGFR3/IGF1R/NRAS/SHC1/IGF1	12
R-HSA-5654708	Downstream signaling of activated FGFR3	9/224	25/10867	8.77804e-10	1.63532e-08	9.37693e-09	KRAS/PIK3R1/FGF2/PIK3CA/HRAS/GRB2/FGFR3/NRAS/SHC1	9
R-HSA-9006115	Signaling by NTRK2 (TRKB)	9/224	25/10867	8.77804e-10	1.63532e-08	9.37693e-09	KRAS/SRC/PIK3R1/PIK3CA/RAC1/HRAS/GRB2/NRAS/SHC1	9
R-HSA-9006925	Intracellular signaling by second messengers	26/224	309/10867	9.74264e-10	1.78202e-08	1.02181e-08	PDGFRB/PML/PDGFRA/EGFR/TP53/SRC/FOXO3/FGFR1/HGF/PIK3R1/INS/ERBB2/XIAP/MET/FGF2/PIK3CA/RAC1/PDGFB/ESR2/GRB2/FGFR3/PDGFA/ESR1/CD80/AKT1/UBC	26
R-HSA-8939211	ESR-mediated signaling	22/224	223/10867	1.06421e-09	1.91177e-08	1.09621e-08	MMP2/POLR2A/MYC/MMP9/KRAS/MMP7/EGFR/SRC/FOXO3/PIK3R1/FOSB/CAV1/PTK2/PIK3CA/ESR2/HRAS/IGF1R/HSP90AA1/NRAS/ESR1/SHC1/AKT1	22
R-HSA-114608	Platelet degranulation	17/224	129/10867	1.09622e-09	1.93473e-08	1.10938e-08	SERPINE1/VEGFC/FN1/ITGB3/TIMP1/THBS1/APP/HSPA5/PLG/TGFB1/HGF/PDGFB/VEGFA/A2M/PDGFA/PECAM1/IGF1	17
R-HSA-187037	Signaling by NTRK1 (TRKA)	16/224	115/10867	1.53048e-09	2.65459e-08	1.52215e-08	JUNB/FOSL1/KRAS/TCF12/MEF2C/SRC/NTRK1/STAT3/PIK3R1/FOSB/PIK3CA/HRAS/GRB2/MEF2A/NRAS/SHC1	16
R-HSA-76005	Response to elevated platelet cytosolic Ca2+	17/224	134/10867	1.99401e-09	3.39995e-08	1.94954e-08	SERPINE1/VEGFC/FN1/ITGB3/TIMP1/THBS1/APP/HSPA5/PLG/TGFB1/HGF/PDGFB/VEGFA/A2M/PDGFA/PECAM1/IGF1	17
R-HSA-190236	Signaling by FGFR	14/224	87/10867	2.38128e-09	3.99262e-08	2.28937e-08	POLR2A/KRAS/SRC/FGFR1/PIK3R1/FGF2/PIK3CA/HRAS/GRB2/FGFR3/HNRNPH1/NRAS/SHC1/UBC	14
R-HSA-5655302	Signaling by FGFR1 in disease	10/224	38/10867	3.2332e-09	5.24613e-08	3.00814e-08	STAT1/KRAS/FGFR1/STAT3/PIK3R1/FGF2/PIK3CA/HRAS/GRB2/NRAS	10
R-HSA-9607240	FLT3 Signaling	10/224	38/10867	3.2332e-09	5.24613e-08	3.00814e-08	KRAS/CSK/FOXO3/PIK3R1/PIK3CA/HRAS/GRB2/NRAS/AKT1/UBC	10
R-HSA-5654736	Signaling by FGFR1	11/224	50/10867	4.11712e-09	6.57432e-08	3.76973e-08	KRAS/SRC/FGFR1/PIK3R1/FGF2/PIK3CA/HRAS/GRB2/NRAS/SHC1/UBC	11
R-HSA-1226099	Signaling by FGFR in disease	12/224	63/10867	4.6312e-09	7.27967e-08	4.17417e-08	STAT1/POLR2A/KRAS/FGFR1/STAT3/PIK3R1/FGF2/PIK3CA/HRAS/GRB2/FGFR3/NRAS	12
R-HSA-525793	Myogenesis	9/224	30/10867	5.61972e-09	8.6976e-08	4.98722e-08	MYF5/MYF6/MYOD1/TCF12/MEF2C/CDC42/MYOG/CTNNB1/MEF2A	9
R-HSA-2428928	IRS-related events triggered by IGF1R	11/224	52/10867	6.42082e-09	9.78689e-08	5.61182e-08	KRAS/FGFR1/PIK3R1/FGF2/PIK3CA/HRAS/GRB2/FGFR3/IGF1R/NRAS/IGF1	11
R-HSA-5655332	Signaling by FGFR3 in disease	8/224	22/10867	7.17461e-09	1.04389e-07	5.98567e-08	KRAS/PIK3R1/FGF2/PIK3CA/HRAS/GRB2/FGFR3/NRAS	8
R-HSA-8853338	Signaling by FGFR3 point mutants in cancer	8/224	22/10867	7.17461e-09	1.04389e-07	5.98567e-08	KRAS/PIK3R1/FGF2/PIK3CA/HRAS/GRB2/FGFR3/NRAS	8
R-HSA-9665686	Signaling by ERBB2 TMD/JMD mutants	8/224	22/10867	7.17461e-09	1.04389e-07	5.98567e-08	KRAS/EGFR/ERBB2/HRAS/GRB2/HSP90AA1/NRAS/SHC1	8
R-HSA-5654743	Signaling by FGFR4	10/224	41/10867	7.26363e-09	1.04389e-07	5.98567e-08	KRAS/SRC/PIK3R1/FGF2/PIK3CA/HRAS/GRB2/NRAS/SHC1/UBC	10
R-HSA-5654687	Downstream signaling of activated FGFR1	9/224	31/10867	7.7779e-09	1.10205e-07	6.31918e-08	KRAS/FGFR1/PIK3R1/FGF2/PIK3CA/HRAS/GRB2/NRAS/SHC1	9
R-HSA-8878159	Transcriptional regulation by RUNX3	14/224	96/10867	8.94211e-09	1.24941e-07	7.16414e-08	TEAD1/MYC/KRAS/TP53/SRC/FOXO3/TGFB1/ITGA4/CTNNB1/NOTCH1/SMAD4/SPP1/SMAD3/UBC	14
R-HSA-74751	Insulin receptor signalling cascade	11/224	54/10867	9.81322e-09	1.31628e-07	7.54757e-08	KRAS/FGFR1/PIK3R1/INS/FGF2/PIK3CA/HRAS/GRB2/FGFR3/NRAS/SHC1	11
R-HSA-8848021	Signaling by PTK6	11/224	54/10867	9.81322e-09	1.31628e-07	7.54757e-08	KRAS/NR3C1/EGFR/STAT3/ERBB2/RAC1/HRAS/NRAS/AKT1/PXN/UBC	11
R-HSA-9006927	Signaling by Non-Receptor Tyrosine Kinases	11/224	54/10867	9.81322e-09	1.31628e-07	7.54757e-08	KRAS/NR3C1/EGFR/STAT3/ERBB2/RAC1/HRAS/NRAS/AKT1/PXN/UBC	11
R-HSA-388841	Costimulation by the CD28 family	12/224	69/10867	1.37196e-08	1.81604e-07	1.04132e-07	CSK/SRC/PIK3R1/CDC42/PIK3CA/RAC1/GRB2/LYN/CD4/CD80/AKT1/PAK1	12
R-HSA-1236394	Signaling by ERBB4	11/224	58/10867	2.17114e-08	2.83659e-07	1.6265e-07	KRAS/EGFR/SRC/PIK3R1/PIK3CA/HRAS/GRB2/NRAS/ESR1/SHC1/UBC	11
R-HSA-9006335	Signaling by Erythropoietin	8/224	25/10867	2.30052e-08	2.96709e-07	1.70133e-07	KRAS/PIK3R1/PIK3CA/HRAS/GRB2/LYN/NRAS/SHC1	8
R-HSA-180292	GAB1 signalosome	7/224	17/10867	2.34983e-08	2.99231e-07	1.7158e-07	EGFR/CSK/SRC/PIK3R1/PIK3CA/GRB2/PXN	7
R-HSA-5654738	Signaling by FGFR2	12/224	73/10867	2.66103e-08	3.34624e-07	1.91874e-07	POLR2A/KRAS/SRC/PIK3R1/FGF2/PIK3CA/HRAS/GRB2/HNRNPH1/NRAS/SHC1/UBC	12
R-HSA-5655291	Signaling by FGFR4 in disease	6/224	11/10867	3.04149e-08	3.77745e-07	2.166e-07	KRAS/PIK3R1/PIK3CA/HRAS/GRB2/NRAS	6
R-HSA-210993	Tie2 Signaling	7/224	18/10867	3.77808e-08	4.57921e-07	2.62573e-07	KRAS/PIK3R1/PIK3CA/HRAS/GRB2/NRAS/SHC1	7
R-HSA-5654704	SHC-mediated cascade:FGFR3	7/224	18/10867	3.77808e-08	4.57921e-07	2.62573e-07	KRAS/FGF2/HRAS/GRB2/FGFR3/NRAS/SHC1	7
R-HSA-354192	Integrin signaling	8/224	27/10867	4.55705e-08	5.3934e-07	3.09258e-07	FN1/ITGB3/CSK/SRC/PTK2/GRB2/SHC1/AKT1	8
R-HSA-5654716	Downstream signaling of activated FGFR4	8/224	27/10867	4.55705e-08	5.3934e-07	3.09258e-07	KRAS/PIK3R1/FGF2/PIK3CA/HRAS/GRB2/NRAS/SHC1	8
R-HSA-9006931	Signaling by Nuclear Receptors	23/224	299/10867	5.18139e-08	6.06102e-07	3.4754e-07	MMP2/POLR2A/MYC/MMP9/KRAS/MMP7/EGFR/SRC/FOXO3/PIK3R1/FOSB/CAV1/PTK2/PIK3CA/ESR2/PPARD/HRAS/IGF1R/HSP90AA1/NRAS/ESR1/SHC1/AKT1	23
R-HSA-375165	NCAM signaling for neurite out-growth	11/224	63/10867	5.3637e-08	6.20216e-07	3.55633e-07	COL6A2/KRAS/COL6A1/AGRN/SRC/FGFR1/PTK2/HRAS/GRB2/NRAS/PRNP	11
R-HSA-9703465	Signaling by FLT3 fusion proteins	7/224	19/10867	5.87761e-08	6.6752e-07	3.82757e-07	KRAS/PIK3R1/PIK3CA/HRAS/GRB2/NRAS/ETV6	7
R-HSA-381119	Unfolded Protein Response (UPR)	13/224	94/10867	5.9055e-08	6.6752e-07	3.82757e-07	CREB3L1/XBP1/CREB3L2/ATF3/CALR/HSPA5/CEBPB/CREB3/CCL2/CXCL8/ATF6/SHC1/ATF4	13
R-HSA-9682385	FLT3 signaling in disease	8/224	28/10867	6.26738e-08	7.00554e-07	4.01699e-07	KRAS/PIK3R1/PIK3CA/HRAS/GRB2/NRAS/ETV6/UBC	8
R-HSA-167044	Signalling to RAS	7/224	20/10867	8.88477e-08	9.50859e-07	5.45224e-07	KRAS/SRC/NTRK1/HRAS/GRB2/NRAS/SHC1	7
R-HSA-3560783	Defective B4GALT7 causes EDS	progeroid type	7/224	20/10867	8.88477e-08	9.50859e-07	5.45224e-07	SDC1/DCN/AGRN/BGN/HSPG2/SDC2/GPC1	7
R-HSA-3560801	Defective B3GAT3 causes JDSSDHD	7/224	20/10867	8.88477e-08	9.50859e-07	5.45224e-07	SDC1/DCN/AGRN/BGN/HSPG2/SDC2/GPC1	7
R-HSA-4420332	Defective B3GALT6 causes EDSP2 and SEMDJL1	7/224	20/10867	8.88477e-08	9.50859e-07	5.45224e-07	SDC1/DCN/AGRN/BGN/HSPG2/SDC2/GPC1	7
R-HSA-8875878	MET promotes cell motility	9/224	41/10867	1.12978e-07	1.18125e-06	6.77332e-07	ITGB1/FN1/ITGA3/SRC/HGF/PTK2/MET/RAC1/GRB2	9
R-HSA-2424491	DAP12 signaling	8/224	30/10867	1.13898e-07	1.18125e-06	6.77332e-07	KRAS/PIK3R1/PIK3CA/RAC1/HRAS/GRB2/NRAS/SHC1	8
R-HSA-5654696	Downstream signaling of activated FGFR2	8/224	30/10867	1.13898e-07	1.18125e-06	6.77332e-07	KRAS/PIK3R1/FGF2/PIK3CA/HRAS/GRB2/NRAS/SHC1	8
R-HSA-5621575	CD209 (DC-SIGN) signaling	7/224	21/10867	1.30948e-07	1.33064e-06	7.62991e-07	KRAS/HRAS/LYN/NRAS/RELA/NFKB1/PAK1	7
R-HSA-5654688	SHC-mediated cascade:FGFR1	7/224	21/10867	1.30948e-07	1.33064e-06	7.62991e-07	KRAS/FGFR1/FGF2/HRAS/GRB2/NRAS/SHC1	7
R-HSA-168898	Toll-like Receptor Cascades	16/224	157/10867	1.40279e-07	1.40677e-06	8.06647e-07	CTSK/APP/MEF2C/CASP8/LY86/CNPY3/TLR2/ITGAM/CD14/MEF2A/RELA/NFKB1/CTSL/NFKB2/IRF7/UBC	16
R-HSA-3928662	EPHB-mediated forward signaling	9/224	42/10867	1.41237e-07	1.40677e-06	8.06647e-07	SRC/CDC42/PTK2/SDC2/RAC1/HRAS/ACTB/LYN/PAK1	9
R-HSA-2029480	Fcgamma receptor (FCGR) dependent phagocytosis	12/224	86/10867	1.74788e-07	1.72389e-06	9.8848e-07	SRC/PIK3R1/CDC42/PTK2/PIK3CA/RAC1/GRB2/ACTB/LYN/HSP90AA1/PAK1/FCGR3A	12
R-HSA-180336	SHC1 events in EGFR signaling	6/224	14/10867	1.87685e-07	1.80801e-06	1.03671e-06	KRAS/EGFR/HRAS/GRB2/NRAS/SHC1	6
R-HSA-9027284	Erythropoietin activates RAS	6/224	14/10867	1.87685e-07	1.80801e-06	1.03671e-06	KRAS/HRAS/GRB2/LYN/NRAS/SHC1	6
R-HSA-1250196	SHC1 events in ERBB2 signaling	7/224	22/10867	1.88708e-07	1.80801e-06	1.03671e-06	KRAS/EGFR/ERBB2/HRAS/GRB2/NRAS/SHC1	7
R-HSA-2871796	FCERI mediated MAPK activation	8/224	32/10867	1.97536e-07	1.87473e-06	1.07497e-06	KRAS/RAC1/HRAS/GRB2/LYN/NRAS/SHC1/PAK1	8
R-HSA-1592389	Activation of Matrix Metalloproteinases	8/224	33/10867	2.56154e-07	2.40833e-06	1.38094e-06	MMP2/CTSK/MMP9/TIMP1/COL18A1/MMP7/FURIN/PLG	8
R-HSA-1566948	Elastic fibre formation	9/224	45/10867	2.66006e-07	2.4778e-06	1.42077e-06	ITGA5/ITGB1/FN1/ITGAV/ITGB3/ITGB5/FURIN/TGFB1/BMP2	9
R-HSA-112399	IRS-mediated signalling	9/224	48/10867	4.77098e-07	4.38163e-06	2.51244e-06	KRAS/FGFR1/PIK3R1/FGF2/PIK3CA/HRAS/GRB2/FGFR3/NRAS	9
R-HSA-1963640	GRB2 events in ERBB2 signaling	6/224	16/10867	4.83461e-07	4.38163e-06	2.51244e-06	KRAS/EGFR/ERBB2/HRAS/GRB2/NRAS	6
R-HSA-9703648	Signaling by FLT3 ITD and TKD mutants	6/224	16/10867	4.83461e-07	4.38163e-06	2.51244e-06	KRAS/PIK3R1/PIK3CA/HRAS/GRB2/NRAS	6
R-HSA-74752	Signaling by Insulin receptor	11/224	78/10867	5.1652e-07	4.63946e-06	2.66027e-06	KRAS/FGFR1/PIK3R1/INS/FGF2/PIK3CA/HRAS/GRB2/FGFR3/NRAS/SHC1	11
R-HSA-6802948	Signaling by high-kinase activity BRAF mutants	8/224	36/10867	5.29304e-07	4.71221e-06	2.70199e-06	FN1/ITGB3/KRAS/CSK/SRC/HRAS/ACTB/NRAS	8
R-HSA-2454202	Fc epsilon receptor (FCERI) signaling	14/224	134/10867	6.39192e-07	5.64059e-06	3.23432e-06	NFATC2/KRAS/PIK3R1/PIK3CA/RAC1/HRAS/GRB2/LYN/NRAS/SHC1/RELA/NFKB1/UBC/PAK1	14
R-HSA-1442490	Collagen degradation	10/224	64/10867	6.48377e-07	5.67189e-06	3.25227e-06	MMP2/COL6A2/CTSK/MMP9/COL18A1/COL6A1/MMP7/FURIN/MMP12/CTSL	10
R-HSA-1971475	A tetrasaccharide linker sequence is required for GAG synthesis	7/224	26/10867	6.78444e-07	5.88374e-06	3.37375e-06	SDC1/DCN/AGRN/BGN/HSPG2/SDC2/GPC1	7
R-HSA-381183	ATF6 (ATF6-alpha) activates chaperone genes	5/224	10/10867	8.24535e-07	7.08959e-06	4.06518e-06	XBP1/CALR/HSPA5/ATF6/ATF4	5
R-HSA-168928	DDX58/IFIH1-mediated induction of interferon-alpha/beta	11/224	82/10867	8.64933e-07	7.37392e-06	4.22822e-06	APP/CASP8/TRIM25/DDX58/HSP90AA1/RELA/NFKB1/CYLD/NFKB2/IRF7/UBC	11
R-HSA-201556	Signaling by ALK	7/224	27/10867	8.99949e-07	7.60797e-06	4.36243e-06	MYC/PRDM1/SRC/STAT3/PIK3R1/PIK3CA/SHC1	7
R-HSA-76009	Platelet Aggregation (Plug Formation)	8/224	39/10867	1.02032e-06	8.55367e-06	4.90469e-06	FN1/ITGB3/CSK/SRC/PTK2/GRB2/SHC1/AKT1	8
R-HSA-9006936	Signaling by TGFB family members	12/224	102/10867	1.15535e-06	9.60565e-06	5.5079e-06	SERPINE1/INHBA/JUNB/MYC/FURIN/TGFB1/BMP2/SMAD2/SMAD4/BMPR1A/SMAD3/UBC	12
R-HSA-8878166	Transcriptional regulation by RUNX2	13/224	121/10867	1.17757e-06	9.71009e-06	5.56778e-06	TWIST1/ITGA5/STAT1/MAF/NR3C1/SRC/BMP2/RUNX2/SMAD4/LGALS3/ESR1/AKT1/UBC	13
R-HSA-5674135	MAP2K and MAPK activation	8/224	40/10867	1.25295e-06	1.02477e-05	5.87607e-06	FN1/ITGB3/KRAS/CSK/SRC/HRAS/ACTB/NRAS	8
R-HSA-8874081	MET activates PTK2 signaling	7/224	30/10867	1.95725e-06	1.5752e-05	9.03221e-06	ITGB1/FN1/ITGA3/SRC/HGF/PTK2/MET	7
R-HSA-9674555	Signaling by CSF3 (G-CSF)	7/224	30/10867	1.95725e-06	1.5752e-05	9.03221e-06	STAT1/KRAS/STAT3/GRB2/LYN/SHC1/UBC	7
R-HSA-5654706	FRS-mediated FGFR3 signaling	6/224	20/10867	2.18361e-06	1.71618e-05	9.84062e-06	KRAS/FGF2/HRAS/GRB2/FGFR3/NRAS	6
R-HSA-5654719	SHC-mediated cascade:FGFR4	6/224	20/10867	2.18361e-06	1.71618e-05	9.84062e-06	KRAS/FGF2/HRAS/GRB2/NRAS/SHC1	6
R-HSA-8876384	Listeria monocytogenes entry into host cells	6/224	20/10867	2.18361e-06	1.71618e-05	9.84062e-06	SRC/CTNNB1/MET/GRB2/CDH1/UBC	6
R-HSA-5655253	Signaling by FGFR2 in disease	8/224	43/10867	2.24003e-06	1.73344e-05	9.93955e-06	POLR2A/KRAS/PIK3R1/FGF2/PIK3CA/HRAS/GRB2/NRAS	8
R-HSA-9656223	Signaling by RAF1 mutants	8/224	43/10867	2.24003e-06	1.73344e-05	9.93955e-06	FN1/ITGB3/KRAS/CSK/SRC/HRAS/ACTB/NRAS	8
R-HSA-1839124	FGFR1 mutant receptor activation	7/224	31/10867	2.48413e-06	1.8808e-05	1.07845e-05	STAT1/FGFR1/STAT3/PIK3R1/FGF2/PIK3CA/GRB2	7
R-HSA-210990	PECAM1 interactions	5/224	12/10867	2.50524e-06	1.8808e-05	1.07845e-05	ITGAV/ITGB3/SRC/LYN/PECAM1	5
R-HSA-381033	ATF6 (ATF6-alpha) activates chaperones	5/224	12/10867	2.50524e-06	1.8808e-05	1.07845e-05	XBP1/CALR/HSPA5/ATF6/ATF4	5
R-HSA-389359	CD28 dependent Vav1 pathway	5/224	12/10867	2.50524e-06	1.8808e-05	1.07845e-05	CDC42/RAC1/GRB2/CD80/PAK1	5
R-HSA-2682334	EPH-Ephrin signaling	11/224	92/10867	2.77138e-06	2.06519e-05	1.18418e-05	MMP2/MMP9/SRC/CDC42/PTK2/SDC2/RAC1/HRAS/ACTB/LYN/PAK1	11
R-HSA-5218921	VEGFR2 mediated cell proliferation	6/224	21/10867	3.00468e-06	2.22258e-05	1.27443e-05	KRAS/SRC/KDR/VEGFA/HRAS/NRAS	6
R-HSA-2173796	SMAD2/SMAD3:SMAD4 heterotrimer regulates transcription	7/224	32/10867	3.12438e-06	2.27763e-05	1.306e-05	SERPINE1/JUNB/MYC/SMAD2/SMAD4/SMAD3/UBC	7
R-HSA-381042	PERK regulates gene expression	7/224	32/10867	3.12438e-06	2.27763e-05	1.306e-05	ATF3/HSPA5/CEBPB/CCL2/CXCL8/ATF6/ATF4	7
R-HSA-2172127	DAP12 interactions	8/224	45/10867	3.2137e-06	2.32589e-05	1.33367e-05	KRAS/PIK3R1/PIK3CA/RAC1/HRAS/GRB2/NRAS/SHC1	8
R-HSA-179812	GRB2 events in EGFR signaling	5/224	13/10867	4.00282e-06	2.87631e-05	1.64928e-05	KRAS/EGFR/HRAS/GRB2/NRAS	5
R-HSA-166016	Toll Like Receptor 4 (TLR4) Cascade	13/224	135/10867	4.07132e-06	2.90478e-05	1.66561e-05	APP/MEF2C/CASP8/LY86/TLR2/ITGAM/CD14/MEF2A/RELA/NFKB1/NFKB2/IRF7/UBC	13
R-HSA-6802946	Signaling by moderate kinase activity BRAF mutants	8/224	47/10867	4.5249e-06	3.13935e-05	1.80011e-05	FN1/ITGB3/KRAS/CSK/SRC/HRAS/ACTB/NRAS	8
R-HSA-6802949	Signaling by RAS mutants	8/224	47/10867	4.5249e-06	3.13935e-05	1.80011e-05	FN1/ITGB3/KRAS/CSK/SRC/HRAS/ACTB/NRAS	8
R-HSA-6802955	Paradoxical activation of RAF signaling by kinase inactive BRAF	8/224	47/10867	4.5249e-06	3.13935e-05	1.80011e-05	FN1/ITGB3/KRAS/CSK/SRC/HRAS/ACTB/NRAS	8
R-HSA-9649948	Signaling downstream of RAS mutants	8/224	47/10867	4.5249e-06	3.13935e-05	1.80011e-05	FN1/ITGB3/KRAS/CSK/SRC/HRAS/ACTB/NRAS	8
R-HSA-187687	Signalling to ERKs	7/224	34/10867	4.82151e-06	3.32222e-05	1.90497e-05	KRAS/SRC/NTRK1/HRAS/GRB2/NRAS/SHC1	7
R-HSA-5654693	FRS-mediated FGFR1 signaling	6/224	23/10867	5.39977e-06	3.67038e-05	2.1046e-05	KRAS/FGFR1/FGF2/HRAS/GRB2/NRAS	6
R-HSA-5654699	SHC-mediated cascade:FGFR2	6/224	23/10867	5.39977e-06	3.67038e-05	2.1046e-05	KRAS/FGF2/HRAS/GRB2/NRAS/SHC1	6
R-HSA-1250347	SHC1 events in ERBB4 signaling	5/224	14/10867	6.12233e-06	4.05202e-05	2.32343e-05	KRAS/HRAS/GRB2/NRAS/SHC1	5
R-HSA-3656237	Defective EXT2 causes exostoses 2	5/224	14/10867	6.12233e-06	4.05202e-05	2.32343e-05	SDC1/AGRN/HSPG2/SDC2/GPC1	5
R-HSA-3656253	Defective EXT1 causes exostoses 1	TRPS2 and CHDS	5/224	14/10867	6.12233e-06	4.05202e-05	2.32343e-05	SDC1/AGRN/HSPG2/SDC2/GPC1	5
R-HSA-8849471	PTK6 Regulates RHO GTPases	RAS GTPase and MAP kinases	5/224	14/10867	6.12233e-06	4.05202e-05	2.32343e-05	KRAS/RAC1/HRAS/NRAS/PXN	5
R-HSA-9614085	FOXO-mediated transcription	9/224	65/10867	6.70967e-06	4.41172e-05	2.52969e-05	NR3C1/FOXO3/CAV1/INS/PINK1/SMAD2/SMAD4/SMAD3/AKT1	9
R-HSA-5357801	Programmed Cell Death	16/224	210/10867	6.87514e-06	4.49116e-05	2.57524e-05	PLEC/CASP8/TP53/STAT3/PTK2/CTNNB1/XIAP/TP73/IL1B/HSP90AA1/CD14/OGT/AKT1/CDH1/UBC/TP63	16
R-HSA-5621481	C-type lectin receptors (CLRs)	13/224	142/10867	7.1303e-06	4.62779e-05	2.65359e-05	NFATC2/KRAS/CASP8/SRC/IL1B/HRAS/LYN/NRAS/RELA/NFKB1/NFKB2/UBC/PAK1	13
R-HSA-354194	GRB2:SOS provides linkage to MAPK signaling for Integrins	5/224	15/10867	9.02978e-06	5.82305e-05	3.33895e-05	FN1/ITGB3/SRC/PTK2/GRB2	5
R-HSA-933542	TRAF6 mediated NF-kB activation	6/224	25/10867	9.15178e-06	5.86413e-05	3.3625e-05	APP/TRIM25/DDX58/RELA/NFKB1/NFKB2	6
R-HSA-2129379	Molecules associated with elastic fibres	7/224	38/10867	1.0545e-05	6.67189e-05	3.82567e-05	ITGB1/FN1/ITGAV/ITGB3/ITGB5/TGFB1/BMP2	7
R-HSA-8864260	Transcriptional regulation by the AP-2 (TFAP2) family of transcription factors	7/224	38/10867	1.0545e-05	6.67189e-05	3.82567e-05	MYC/EGFR/ERBB2/KDM5B/VEGFA/HSPD1/ESR1	7
R-HSA-8853884	Transcriptional Regulation by VENTX	7/224	39/10867	1.26286e-05	7.94021e-05	4.55293e-05	TP53/IL6/CEBPB/CTNNB1/CSF1R/RELA/NFKB1	7
R-HSA-1963642	PI3K events in ERBB2 signaling	5/224	16/10867	1.29145e-05	8.01973e-05	4.59853e-05	EGFR/PIK3R1/ERBB2/PIK3CA/GRB2	5
R-HSA-2730905	Role of LAT2/NTAL/LAB on calcium mobilization	5/224	16/10867	1.29145e-05	8.01973e-05	4.59853e-05	PIK3R1/PIK3CA/GRB2/LYN/SHC1	5
R-HSA-1500931	Cell-Cell communication	12/224	129/10867	1.3717e-05	8.46582e-05	4.85432e-05	ITGB1/PLEC/SRC/PIK3R1/PTK2/CTNNB1/PIK3CA/GRB2/ACTB/ILK/CDH1/PXN	12
R-HSA-380994	ATF4 activates genes in response to endoplasmic reticulum stress	6/224	27/10867	1.47777e-05	9.06487e-05	5.19781e-05	ATF3/CEBPB/CCL2/CXCL8/ATF6/ATF4	6
R-HSA-9700206	Signaling by ALK in cancer	8/224	55/10867	1.52048e-05	9.21447e-05	5.28359e-05	FN1/JUNB/CEBPB/STAT3/PIK3R1/PIK3CA/GRB2/SHC1	8
R-HSA-9725370	Signaling by ALK fusions and activated point mutants	8/224	55/10867	1.52048e-05	9.21447e-05	5.28359e-05	FN1/JUNB/CEBPB/STAT3/PIK3R1/PIK3CA/GRB2/SHC1	8
R-HSA-170834	Signaling by TGF-beta Receptor Complex	9/224	73/10867	1.76647e-05	0.000106412	6.10166e-05	SERPINE1/JUNB/MYC/FURIN/TGFB1/SMAD2/SMAD4/SMAD3/UBC	9
R-HSA-3560782	Diseases associated with glycosaminoglycan metabolism	7/224	41/10867	1.78235e-05	0.000106729	6.11985e-05	SDC1/DCN/AGRN/BGN/HSPG2/SDC2/GPC1	7
R-HSA-9617828	FOXO-mediated transcription of cell cycle genes	5/224	17/10867	1.79895e-05	0.000107086	6.1403e-05	FOXO3/CAV1/SMAD2/SMAD4/SMAD3	5
R-HSA-5218859	Regulated Necrosis	8/224	57/10867	1.99173e-05	0.000117863	6.7583e-05	CASP8/TP53/XIAP/IL1B/HSP90AA1/OGT/UBC/TP63	8
R-HSA-5218920	VEGFR2 mediated vascular permeability	6/224	29/10867	2.29106e-05	0.000134001	7.68361e-05	CAV1/CTNNB1/RAC1/HSP90AA1/AKT1/PAK1	6
R-HSA-9615017	FOXO-mediated transcription of oxidative stress	metabolic and neuronal genes	6/224	29/10867	2.29106e-05	0.000134001	7.68361e-05	NR3C1/FOXO3/INS/SMAD2/SMAD4/SMAD3	6
R-HSA-1839117	Signaling by cytosolic FGFR1 fusion mutants	5/224	18/10867	2.44922e-05	0.000140795	8.07321e-05	STAT1/STAT3/PIK3R1/PIK3CA/GRB2	5
R-HSA-5654710	PI-3K cascade:FGFR3	5/224	18/10867	2.44922e-05	0.000140795	8.07321e-05	PIK3R1/FGF2/PIK3CA/GRB2/FGFR3	5
R-HSA-881907	Gastrin-CREB signalling pathway via PKC and MAPK	5/224	18/10867	2.44922e-05	0.000140795	8.07321e-05	KRAS/EGFR/HRAS/GRB2/NRAS	5
R-HSA-9664407	Parasite infection	8/224	59/10867	2.57988e-05	0.000145807	8.36057e-05	SRC/CDC42/PTK2/RAC1/GRB2/ACTB/LYN/FCGR3A	8
R-HSA-9664417	Leishmania phagocytosis	8/224	59/10867	2.57988e-05	0.000145807	8.36057e-05	SRC/CDC42/PTK2/RAC1/GRB2/ACTB/LYN/FCGR3A	8
R-HSA-9664422	FCGR3A-mediated phagocytosis	8/224	59/10867	2.57988e-05	0.000145807	8.36057e-05	SRC/CDC42/PTK2/RAC1/GRB2/ACTB/LYN/FCGR3A	8
R-HSA-2173793	Transcriptional activity of SMAD2/SMAD3:SMAD4 heterotrimer	7/224	44/10867	2.88262e-05	0.000160216	9.18682e-05	SERPINE1/JUNB/MYC/SMAD2/SMAD4/SMAD3/UBC	7
R-HSA-451927	Interleukin-2 family signaling	7/224	44/10867	2.88262e-05	0.000160216	9.18682e-05	STAT1/STAT3/PIK3R1/PIK3CA/LGALS9/GRB2/SHC1	7
R-HSA-975634	Retinoid metabolism and transport	7/224	44/10867	2.88262e-05	0.000160216	9.18682e-05	SDC1/AGRN/LRP2/HSPG2/GPIHBP1/SDC2/GPC1	7
R-HSA-2022090	Assembly of collagen fibrils and other multimeric structures	8/224	61/10867	3.30702e-05	0.000181796	0.000104242	COL6A2/BMP1/MMP9/COL18A1/COL6A1/MMP7/PLEC/CTSL	8
R-HSA-2029482	Regulation of actin dynamics for phagocytic cup formation	8/224	61/10867	3.30702e-05	0.000181796	0.000104242	CDC42/PTK2/RAC1/GRB2/ACTB/HSP90AA1/PAK1/FCGR3A	8
R-HSA-373760	L1CAM interactions	11/224	119/10867	3.33951e-05	0.000182584	0.000104694	ITGA5/ITGB1/ITGAV/ITGB3/EGFR/SRC/FGFR1/RAC1/ACTB/NRP1/PAK1	11
R-HSA-8878171	Transcriptional regulation by RUNX1	16/224	239/10867	3.45249e-05	0.000187741	0.000107651	CTSK/NFATC2/PML/THBS1/TCF12/SRC/SPI1/GATA2/TP73/RUNX2/GATA1/SMARCA4/LGALS3/ESR1/CTSL/UBC	16
R-HSA-166166	MyD88-independent TLR4 cascade	10/224	99/10867	3.55523e-05	0.00019126	0.000109669	APP/MEF2C/CASP8/CD14/MEF2A/RELA/NFKB1/NFKB2/IRF7/UBC	10
R-HSA-937061	TRIF(TICAM1)-mediated TLR4 signaling	10/224	99/10867	3.55523e-05	0.00019126	0.000109669	APP/MEF2C/CASP8/CD14/MEF2A/RELA/NFKB1/NFKB2/IRF7/UBC	10
R-HSA-9679191	Potential therapeutics for SARS	9/224	81/10867	4.11583e-05	0.000220241	0.000126287	IL1R1/STAT2/ITGB1/NR3C1/FURIN/ITGA4/VEGFA/HSP90AA1/BRD4	9
R-HSA-2173789	TGF-beta receptor signaling activates SMADs	6/224	32/10867	4.15049e-05	0.00022092	0.000126676	FURIN/TGFB1/SMAD2/SMAD4/SMAD3/UBC	6
R-HSA-1181150	Signaling by NODAL	5/224	20/10867	4.28507e-05	0.000226883	0.000130095	FURIN/FOXO3/SMAD2/SMAD4/SMAD3	5
R-HSA-6806667	Metabolism of fat-soluble vitamins	7/224	48/10867	5.16446e-05	0.000269829	0.00015472	SDC1/AGRN/LRP2/HSPG2/GPIHBP1/SDC2/GPC1	7
R-HSA-8875555	MET activates RAP1 and RAC1	4/224	11/10867	5.17664e-05	0.000269829	0.00015472	HGF/MET/RAC1/GRB2	4
R-HSA-9028731	Activated NTRK2 signals through FRS2 and FRS3	4/224	11/10867	5.17664e-05	0.000269829	0.00015472	KRAS/HRAS/GRB2/NRAS	4
R-HSA-381426	Regulation of Insulin-like Growth Factor (IGF) transport and uptake by Insulin-like Growth Factor Binding Proteins (IGFBPs)	11/224	125/10867	5.27172e-05	0.000273368	0.00015675	MMP2/LGALS1/FN1/TIMP1/APP/IL6/PLG/SDC2/SPP1/CSF1/IGF1	11
R-HSA-5654689	PI-3K cascade:FGFR1	5/224	21/10867	5.53026e-05	0.000285305	0.000163594	FGFR1/PIK3R1/FGF2/PIK3CA/GRB2	5
R-HSA-6802952	Signaling by BRAF and RAF1 fusions	8/224	67/10867	6.58752e-05	0.000336893	0.000193175	FN1/ITGB3/KRAS/CSK/SRC/HRAS/ACTB/NRAS	8
R-HSA-9679506	SARS-CoV Infections	12/224	151/10867	6.5972e-05	0.000336893	0.000193175	IL1R1/STAT2/ITGB1/NR3C1/FURIN/ITGA4/VEGFA/HSP90AA1/VHL/CTSL/BRD4/UBC	12
R-HSA-1793185	Chondroitin sulfate/dermatan sulfate metabolism	7/224	50/10867	6.76542e-05	0.000343738	0.0001971	SDC1/DCN/AGRN/BGN/HSPG2/SDC2/GPC1	7
R-HSA-2024096	HS-GAG degradation	5/224	22/10867	7.03738e-05	0.000352219	0.000201963	SDC1/AGRN/HSPG2/SDC2/GPC1	5
R-HSA-5654712	FRS-mediated FGFR4 signaling	5/224	22/10867	7.03738e-05	0.000352219	0.000201963	KRAS/FGF2/HRAS/GRB2/NRAS	5
R-HSA-912631	Regulation of signaling by CBL	5/224	22/10867	7.03738e-05	0.000352219	0.000201963	PIK3R1/PIK3CA/GRB2/LYN/UBC	5
R-HSA-9658195	Leishmania infection	16/224	254/10867	7.17537e-05	0.000357348	0.000204904	APP/FURIN/IL6/SRC/IL10/CDC42/PTK2/RAC1/IL1B/GRB2/ACTB/LYN/RELA/NFKB1/NFKB2/FCGR3A	16
R-HSA-109581	Apoptosis	13/224	180/10867	8.82514e-05	0.000437345	0.000250774	PLEC/CASP8/TP53/STAT3/PTK2/CTNNB1/XIAP/TP73/CD14/AKT1/CDH1/UBC/TP63	13
R-HSA-983705	Signaling by the B Cell Receptor (BCR)	10/224	112/10867	0.000102305	0.000504504	0.000289283	NFATC2/KRAS/PIK3R1/HRAS/GRB2/LYN/NRAS/RELA/NFKB1/UBC	10
R-HSA-1502540	Signaling by Activin	4/224	13/10867	0.000108572	0.00052765	0.000302555	INHBA/SMAD2/SMAD4/SMAD3	4
R-HSA-171007	p38MAPK events	4/224	13/10867	0.000108572	0.00052765	0.000302555	KRAS/SRC/HRAS/NRAS	4
R-HSA-75205	Dissolution of Fibrin Clot	4/224	13/10867	0.000108572	0.00052765	0.000302555	SERPINE1/PLAU/PLG/PLAUR	4
R-HSA-975155	MyD88 dependent cascade initiated on endosome	9/224	92/10867	0.000112673	0.000544948	0.000312474	APP/MEF2C/CD14/MEF2A/RELA/NFKB1/NFKB2/IRF7/UBC	9
R-HSA-168181	Toll Like Receptor 7/8 (TLR7/8) Cascade	9/224	93/10867	0.000122545	0.000589859	0.000338226	APP/MEF2C/CD14/MEF2A/RELA/NFKB1/NFKB2/IRF7/UBC	9
R-HSA-109606	Intrinsic Pathway for Apoptosis	7/224	55/10867	0.000125958	0.000600538	0.00034435	CASP8/TP53/STAT3/XIAP/TP73/AKT1/TP63	7
R-HSA-1638091	Heparan sulfate/heparin (HS-GAG) metabolism	7/224	55/10867	0.000125958	0.000600538	0.00034435	SDC1/DCN/AGRN/BGN/HSPG2/SDC2/GPC1	7
R-HSA-168164	Toll Like Receptor 3 (TLR3) Cascade	9/224	94/10867	0.000133131	0.000631745	0.000362243	APP/MEF2C/CASP8/MEF2A/RELA/NFKB1/NFKB2/IRF7/UBC	9
R-HSA-5654700	FRS-mediated FGFR2 signaling	5/224	25/10867	0.000134998	0.000637597	0.000365599	KRAS/FGF2/HRAS/GRB2/NRAS	5
R-HSA-418885	DCC mediated attractive signaling	4/224	14/10867	0.000149552	0.000699764	0.000401246	SRC/CDC42/PTK2/RAC1	4
R-HSA-6804759	Regulation of TP53 Activity through Association with Co-factors	4/224	14/10867	0.000149552	0.000699764	0.000401246	TP53/TP73/AKT1/TP63	4
R-HSA-168138	Toll Like Receptor 9 (TLR9) Cascade	9/224	96/10867	0.000156606	0.000729377	0.000418226	APP/MEF2C/CD14/MEF2A/RELA/NFKB1/NFKB2/IRF7/UBC	9
R-HSA-168643	Nucleotide-binding domain	leucine rich repeat containing receptor (NLR) signaling pathways	7/224	57/10867	0.000158478	0.000734697	0.000421276	APP/CASP8/RELA/NFKB1/CYLD/NFKB2/UBC	7
R-HSA-9660826	Purinergic signaling in leishmaniasis infection	5/224	26/10867	0.000164356	0.000754989	0.000432912	APP/IL1B/RELA/NFKB1/NFKB2	5
R-HSA-9664424	Cell recruitment (pro-inflammatory response)	5/224	26/10867	0.000164356	0.000754989	0.000432912	APP/IL1B/RELA/NFKB1/NFKB2	5
R-HSA-372708	p130Cas linkage to MAPK signaling for integrins	4/224	15/10867	0.000200651	0.000913371	0.000523728	FN1/ITGB3/SRC/PTK2	4
R-HSA-8866910	TFAP2 (AP-2) family regulates transcription of growth factors and their receptors	4/224	15/10867	0.000200651	0.000913371	0.000523728	EGFR/ERBB2/VEGFA/ESR1	4
R-HSA-166058	MyD88:MAL(TIRAP) cascade initiated on plasma membrane	9/224	101/10867	0.00023079	0.00104114	0.000596993	APP/MEF2C/TLR2/CD14/MEF2A/RELA/NFKB1/NFKB2/UBC	9
R-HSA-168188	Toll Like Receptor TLR6:TLR2 Cascade	9/224	101/10867	0.00023079	0.00104114	0.000596993	APP/MEF2C/TLR2/CD14/MEF2A/RELA/NFKB1/NFKB2/UBC	9
R-HSA-109704	PI3K Cascade	6/224	44/10867	0.000263064	0.00117172	0.000671867	FGFR1/PIK3R1/FGF2/PIK3CA/GRB2/FGFR3	6
R-HSA-399954	Sema3A PAK dependent Axon repulsion	4/224	16/10867	0.00026323	0.00117172	0.000671867	RAC1/HSP90AA1/NRP1/PAK1	4
R-HSA-844456	The NLRP3 inflammasome	4/224	16/10867	0.00026323	0.00117172	0.000671867	APP/RELA/NFKB1/NFKB2	4
R-HSA-5213460	RIPK1-mediated regulated necrosis	5/224	29/10867	0.000282149	0.00123409	0.000707632	CASP8/XIAP/HSP90AA1/OGT/UBC	5
R-HSA-5654732	Negative regulation of FGFR3 signaling	5/224	29/10867	0.000282149	0.00123409	0.000707632	SRC/FGF2/GRB2/FGFR3/UBC	5
R-HSA-5675482	Regulation of necroptotic cell death	5/224	29/10867	0.000282149	0.00123409	0.000707632	CASP8/XIAP/HSP90AA1/OGT/UBC	5
R-HSA-8863795	Downregulation of ERBB2 signaling	5/224	29/10867	0.000282149	0.00123409	0.000707632	EGFR/ERBB2/HSP90AA1/AKT1/UBC	5
R-HSA-168179	Toll Like Receptor TLR1:TLR2 Cascade	9/224	104/10867	0.000287878	0.0012483	0.000715775	APP/MEF2C/TLR2/CD14/MEF2A/RELA/NFKB1/NFKB2/UBC	9
R-HSA-181438	Toll Like Receptor 2 (TLR2) Cascade	9/224	104/10867	0.000287878	0.0012483	0.000715775	APP/MEF2C/TLR2/CD14/MEF2A/RELA/NFKB1/NFKB2/UBC	9
R-HSA-6802957	Oncogenic MAPK signaling	8/224	84/10867	0.000326248	0.00140861	0.000807697	FN1/ITGB3/KRAS/CSK/SRC/HRAS/ACTB/NRAS	8
R-HSA-3000157	Laminin interactions	5/224	30/10867	0.000332949	0.0014314	0.000820764	ITGB1/ITGAV/COL18A1/ITGA3/HSPG2	5
R-HSA-373755	Semaphorin interactions	7/224	65/10867	0.000363021	0.00155404	0.000891088	ITGB1/ERBB2/MET/RAC1/HSP90AA1/NRP1/PAK1	7
R-HSA-2022928	HS-GAG biosynthesis	5/224	31/10867	0.00039038	0.00165009	0.000946166	SDC1/AGRN/HSPG2/SDC2/GPC1	5
R-HSA-5260271	Diseases of Immune System	5/224	31/10867	0.00039038	0.00165009	0.000946166	TLR2/CD14/RELA/NFKB1/NFKB2	5
R-HSA-5602358	Diseases associated with the TLR signaling cascade	5/224	31/10867	0.00039038	0.00165009	0.000946166	TLR2/CD14/RELA/NFKB1/NFKB2	5
R-HSA-512988	Interleukin-3	Interleukin-5 and GM-CSF signaling	6/224	48/10867	0.000427011	0.00179596	0.0010298	PIK3R1/PIK3CA/GRB2/LYN/SHC1/UBC	6
R-HSA-446353	Cell-extracellular matrix interactions	4/224	18/10867	0.000428459	0.00179596	0.0010298	ITGB1/ACTB/ILK/PXN	4
R-HSA-5688426	Deubiquitination	16/224	298/10867	0.00044618	0.00186248	0.00106795	MYC/HCFC1/RNF123/TP53/TRIM25/DDX58/TGFB1/ACTB/SMAD2/SMAD4/ESR1/SMAD3/CYLD/OGT/UBC/VDAC1	16
R-HSA-5626467	RHO GTPases activate IQGAPs	5/224	32/10867	0.000454986	0.00189139	0.00108453	CDC42/CTNNB1/RAC1/ACTB/CDH1	5
R-HSA-1474290	Collagen formation	8/224	90/10867	0.000521977	0.00215209	0.00123401	COL6A2/BMP1/MMP9/COL18A1/COL6A1/MMP7/PLEC/CTSL	8
R-HSA-9616222	Transcriptional regulation of granulopoiesis	8/224	90/10867	0.000521977	0.00215209	0.00123401	PML/MYC/FLI1/CEBPB/SPI1/GATA2/STAT3/KLF5	8
R-HSA-445989	TAK1 activates NFkB by phosphorylation and activation of IKKs complex	5/224	33/10867	0.00052733	0.00215648	0.00123653	APP/RELA/NFKB1/NFKB2/UBC	5
R-HSA-5654726	Negative regulation of FGFR1 signaling	5/224	33/10867	0.00052733	0.00215648	0.00123653	SRC/FGFR1/FGF2/GRB2/UBC	5
R-HSA-9725371	Nuclear events stimulated by ALK signaling in cancer	4/224	19/10867	0.000533999	0.00217491	0.0012471	FN1/JUNB/CEBPB/STAT3	4
R-HSA-975138	TRAF6 mediated induction of NFkB and MAP kinases upon TLR7/8 or 9 activation	8/224	91/10867	0.000562314	0.002281	0.00130793	APP/MEF2C/CD14/MEF2A/RELA/NFKB1/NFKB2/UBC	8
R-HSA-3928665	EPH-ephrin mediated repulsion of cells	6/224	51/10867	0.000595305	0.00240513	0.0013791	MMP2/MMP9/SRC/RAC1/ACTB/LYN	6
R-HSA-5654720	PI-3K cascade:FGFR4	4/224	20/10867	0.000656786	0.00264291	0.00151545	PIK3R1/FGF2/PIK3CA/GRB2	4
R-HSA-383280	Nuclear Receptor transcription pathway	6/224	52/10867	0.000661539	0.00265143	0.00152033	NR3C1/THRA/NR2F6/ESR2/PPARD/ESR1	6
R-HSA-446652	Interleukin-1 family signaling	10/224	141/10867	0.000664639	0.00265328	0.0015214	IL1R1/APP/STAT3/IL1B/IL4/RELA/SMAD3/NFKB1/NFKB2/UBC	10
R-HSA-114604	GPVI-mediated activation cascade	5/224	35/10867	0.000697552	0.00276274	0.00158416	PIK3R1/CDC42/PIK3CA/RAC1/LYN	5
R-HSA-5357905	Regulation of TNFR1 signaling	5/224	35/10867	0.000697552	0.00276274	0.00158416	CASP8/TNF/XIAP/CYLD/UBC	5
R-HSA-8939902	Regulation of RUNX2 expression and activity	7/224	73/10867	0.000739296	0.0029166	0.00167238	TWIST1/STAT1/NR3C1/BMP2/RUNX2/ESR1/UBC	7
R-HSA-5663213	RHO GTPases Activate WASPs and WAVEs	5/224	36/10867	0.000796628	0.00310078	0.00177799	CDC42/PTK2/RAC1/GRB2/ACTB	5
R-HSA-389513	CTLA4 inhibitory signaling	4/224	21/10867	0.000798311	0.00310078	0.00177799	SRC/LYN/CD80/AKT1	4
R-HSA-622312	Inflammasomes	4/224	21/10867	0.000798311	0.00310078	0.00177799	APP/RELA/NFKB1/NFKB2	4
R-HSA-6807004	Negative regulation of MET activity	4/224	21/10867	0.000798311	0.00310078	0.00177799	HGF/MET/GRB2/UBC	4
R-HSA-74749	Signal attenuation	3/224	10/10867	0.000931699	0.00359114	0.00205917	INS/GRB2/SHC1	3
R-HSA-8875656	MET receptor recycling	3/224	10/10867	0.000931699	0.00359114	0.00205917	HGF/MET/GRB2	3
R-HSA-389357	CD28 dependent PI3K/Akt signaling	4/224	22/10867	0.000960075	0.00368639	0.00211378	PIK3R1/PIK3CA/CD80/AKT1	4
R-HSA-111465	Apoptotic cleavage of cellular proteins	5/224	38/10867	0.0010258	0.0039238	0.00224991	PLEC/CASP8/PTK2/CTNNB1/CDH1	5
R-HSA-5607764	CLEC7A (Dectin-1) signaling	8/224	101/10867	0.00112182	0.0042748	0.00245118	NFATC2/CASP8/SRC/IL1B/RELA/NFKB1/NFKB2/UBC	8
R-HSA-2173795	Downregulation of SMAD2/3:SMAD4 transcriptional activity	4/224	23/10867	0.00114358	0.00432497	0.00247995	SMAD2/SMAD4/SMAD3/UBC	4
R-HSA-5654695	PI-3K cascade:FGFR2	4/224	23/10867	0.00114358	0.00432497	0.00247995	PIK3R1/FGF2/PIK3CA/GRB2	4
R-HSA-5689896	Ovarian tumor domain proteases	5/224	39/10867	0.00115718	0.00435999	0.00250003	TP53/TRIM25/DDX58/ESR1/UBC	5
R-HSA-1059683	Interleukin-6 signaling	3/224	11/10867	0.00126167	0.00473598	0.00271562	STAT1/IL6/STAT3	3
R-HSA-8853659	RET signaling	5/224	40/10867	0.0013006	0.00484594	0.00277867	SRC/PIK3R1/PIK3CA/GRB2/SHC1	5
R-HSA-9013420	RHOU GTPase cycle	5/224	40/10867	0.0013006	0.00484594	0.00277867	SRC/PIK3R1/CDC42/GRB2/PAK1	5
R-HSA-449836	Other interleukin signaling	4/224	24/10867	0.00135033	0.00497595	0.00285322	SDC1/CSF1R/CD4/CSF1	4
R-HSA-452723	Transcriptional regulation of pluripotent stem cells	4/224	24/10867	0.00135033	0.00497595	0.00285322	STAT3/FGF2/SMAD2/SMAD4	4
R-HSA-9634638	Estrogen-dependent nuclear events downstream of ESR-membrane signaling	4/224	24/10867	0.00135033	0.00497595	0.00285322	EGFR/FOXO3/PTK2/AKT1	4
R-HSA-1236975	Antigen processing-Cross presentation	8/224	105/10867	0.00144288	0.00529759	0.00303764	ITGAV/CALR/ITGB5/TLR2/CD14/PDIA3/CTSL/UBC	8
R-HSA-198725	Nuclear Events (kinase and transcription factor activation)	6/224	61/10867	0.00154725	0.00566012	0.00324552	JUNB/FOSL1/TCF12/MEF2C/FOSB/MEF2A	6
R-HSA-9705462	Inactivation of CSF3 (G-CSF) signaling	4/224	25/10867	0.00158182	0.00575258	0.00329854	STAT1/STAT3/LYN/UBC	4
R-HSA-1168372	Downstream signaling events of B Cell Receptor (BCR)	7/224	83/10867	0.00158396	0.00575258	0.00329854	NFATC2/KRAS/HRAS/NRAS/RELA/NFKB1/UBC	7
R-HSA-2029481	FCGR activation	3/224	12/10867	0.00165677	0.00593134	0.00340104	SRC/LYN/FCGR3A	3
R-HSA-6803207	TP53 Regulates Transcription of Caspase Activators and Caspases	3/224	12/10867	0.00165677	0.00593134	0.00340104	TP53/TP73/TP63	3
R-HSA-6803211	TP53 Regulates Transcription of Death Receptors and Ligands	3/224	12/10867	0.00165677	0.00593134	0.00340104	TP53/TP73/TP63	3
R-HSA-9027276	Erythropoietin activates Phosphoinositide-3-kinase (PI3K)	3/224	12/10867	0.00165677	0.00593134	0.00340104	PIK3R1/PIK3CA/LYN	3
R-HSA-381340	Transcriptional regulation of white adipocyte differentiation	7/224	84/10867	0.0016983	0.00605846	0.00347393	TNF/SREBF2/CEBPB/TGFB1/KLF5/RELA/NFKB1	7
R-HSA-8957275	Post-translational protein phosphorylation	8/224	108/10867	0.00172846	0.00614427	0.00352313	LGALS1/FN1/TIMP1/APP/IL6/SDC2/SPP1/CSF1	8
R-HSA-168142	Toll Like Receptor 10 (TLR10) Cascade	7/224	85/10867	0.00181895	0.00639813	0.0036687	APP/MEF2C/MEF2A/RELA/NFKB1/NFKB2/UBC	7
R-HSA-168176	Toll Like Receptor 5 (TLR5) Cascade	7/224	85/10867	0.00181895	0.00639813	0.0036687	APP/MEF2C/MEF2A/RELA/NFKB1/NFKB2/UBC	7
R-HSA-975871	MyD88 cascade initiated on plasma membrane	7/224	85/10867	0.00181895	0.00639813	0.0036687	APP/MEF2C/MEF2A/RELA/NFKB1/NFKB2/UBC	7
R-HSA-1834949	Cytosolic sensors of pathogen-associated DNA	6/224	63/10867	0.0018299	0.00641422	0.00367793	CTNNB1/RELA/NFKB1/NFKB2/IRF7/UBC	6
R-HSA-2173788	Downregulation of TGF-beta receptor signaling	4/224	26/10867	0.00183954	0.00642563	0.00368447	TGFB1/SMAD2/SMAD3/UBC	4
R-HSA-75893	TNF signaling	5/224	44/10867	0.00200812	0.00699022	0.0040082	CASP8/TNF/XIAP/CYLD/UBC	5
R-HSA-1358803	Downregulation of ERBB2:ERBB3 signaling	3/224	13/10867	0.00212122	0.00719771	0.00412718	ERBB2/AKT1/UBC	3
R-HSA-1679131	Trafficking and processing of endosomal TLR	3/224	13/10867	0.00212122	0.00719771	0.00412718	CTSK/CNPY3/CTSL	3
R-HSA-203615	eNOS activation	3/224	13/10867	0.00212122	0.00719771	0.00412718	CAV1/HSP90AA1/AKT1	3
R-HSA-209560	NF-kB is activated and signals survival	3/224	13/10867	0.00212122	0.00719771	0.00412718	RELA/NFKB1/UBC	3
R-HSA-5357786	TNFR1-induced proapoptotic signaling	3/224	13/10867	0.00212122	0.00719771	0.00412718	CASP8/TNF/CYLD	3
R-HSA-933543	NF-kB activation through FADD/RIP-1 pathway mediated by caspase-8 and -10	3/224	13/10867	0.00212122	0.00719771	0.00412718	CASP8/TRIM25/DDX58	3
R-HSA-912526	Interleukin receptor SHC signaling	4/224	27/10867	0.00212497	0.00719771	0.00412718	PIK3R1/PIK3CA/GRB2/SHC1	4
R-HSA-9648002	RAS processing	4/224	27/10867	0.00212497	0.00719771	0.00412718	KRAS/HRAS/NRAS/UBC	4
R-HSA-9619665	EGR2 and SOX10-mediated initiation of Schwann cell myelination	4/224	28/10867	0.00243956	0.00823555	0.00472228	TEAD1/SOX10/SREBF2/SMARCA4	4
R-HSA-166786	Creation of C4 and C2 activators	3/224	14/10867	0.00265895	0.00888673	0.00509567	C1QB/CRP/C1QC	3
R-HSA-6803205	TP53 regulates transcription of several additional cell death genes whose specific roles in p53-dependent apoptosis remain uncertain	3/224	14/10867	0.00265895	0.00888673	0.00509567	TP53/TP73/TP63	3
R-HSA-8983432	Interleukin-15 signaling	3/224	14/10867	0.00265895	0.00888673	0.00509567	STAT3/GRB2/SHC1	3
R-HSA-446728	Cell junction organization	7/224	91/10867	0.00268886	0.00895693	0.00513592	ITGB1/PLEC/CTNNB1/ACTB/ILK/CDH1/PXN	7
R-HSA-5205647	Mitophagy	4/224	29/10867	0.00278474	0.00924571	0.0053015	SRC/PINK1/UBC/VDAC1	4
R-HSA-3781865	Diseases of glycosylation	9/224	143/10867	0.0028002	0.00926645	0.0053134	THBS1/SDC1/DCN/AGRN/BGN/HSPG2/SDC2/NOTCH1/GPC1	9
R-HSA-114452	Activation of BH3-only proteins	4/224	30/10867	0.00316194	0.0103951	0.00596059	TP53/TP73/AKT1/TP63	4
R-HSA-5357956	TNFR1-induced NFkappaB signaling pathway	4/224	30/10867	0.00316194	0.0103951	0.00596059	TNF/XIAP/CYLD/UBC	4
R-HSA-8875360	InlB-mediated entry of Listeria monocytogenes into host cell	3/224	15/10867	0.00327353	0.0106575	0.00611103	MET/GRB2/UBC	3
R-HSA-918233	TRAF3-dependent IRF activation pathway	3/224	15/10867	0.00327353	0.0106575	0.00611103	TRIM25/DDX58/IRF7	3
R-HSA-9648895	Response of EIF2AK1 (HRI) to heme deficiency	3/224	15/10867	0.00327353	0.0106575	0.00611103	ATF3/CEBPB/ATF4	3
R-HSA-202403	TCR signaling	8/224	120/10867	0.00334477	0.0108543	0.00622388	CSK/PIK3R1/PIK3CA/CD4/RELA/NFKB1/UBC/PAK1	8
R-HSA-373752	Netrin-1 signaling	5/224	50/10867	0.00354581	0.0114697	0.00657676	SRC/CDC42/PTK2/RAC1/PAK1	5
R-HSA-182971	EGFR downregulation	4/224	31/10867	0.00357254	0.0114823	0.006584	EGFR/CDC42/GRB2/UBC	4
R-HSA-5654733	Negative regulation of FGFR4 signaling	4/224	31/10867	0.00357254	0.0114823	0.006584	SRC/FGF2/GRB2/UBC	4
R-HSA-1295596	Spry regulation of FGF signaling	3/224	16/10867	0.00396821	0.0125931	0.00722092	SRC/GRB2/UBC	3
R-HSA-1433559	Regulation of KIT signaling	3/224	16/10867	0.00396821	0.0125931	0.00722092	SRC/GRB2/LYN	3
R-HSA-193639	p75NTR signals via NF-kB	3/224	16/10867	0.00396821	0.0125931	0.00722092	RELA/NFKB1/UBC	3
R-HSA-391160	Signal regulatory protein family interactions	3/224	16/10867	0.00396821	0.0125931	0.00722092	SRC/PTK2/GRB2	3
R-HSA-8941326	RUNX2 regulates bone development	4/224	32/10867	0.00401791	0.0127107	0.00728835	MAF/SRC/RUNX2/SMAD4	4
R-HSA-1630316	Glycosaminoglycan metabolism	8/224	124/10867	0.00408677	0.0128881	0.00739004	SDC1/DCN/AGRN/BGN/HSPG2/CD44/SDC2/GPC1	8
R-HSA-75153	Apoptotic execution phase	5/224	52/10867	0.00420747	0.0132272	0.00758452	PLEC/CASP8/PTK2/CTNNB1/CDH1	5
R-HSA-2559585	Oncogene Induced Senescence	4/224	33/10867	0.00449936	0.014057	0.00806032	ETS2/TP53/ETS1/UBC	4
R-HSA-2871809	FCERI mediated Ca+2 mobilization	4/224	33/10867	0.00449936	0.014057	0.00806032	NFATC2/GRB2/LYN/SHC1	4
R-HSA-1810476	RIP-mediated NFkB activation via ZBP1	3/224	17/10867	0.00474597	0.0147359	0.00844961	RELA/NFKB1/NFKB2	3
R-HSA-202131	Metabolism of nitric oxide: NOS3 activation and regulation	3/224	17/10867	0.00474597	0.0147359	0.00844961	CAV1/HSP90AA1/AKT1	3
R-HSA-6798695	Neutrophil degranulation	19/224	480/10867	0.00488427	0.0151187	0.00866909	PLAU/ITGAV/MMP9/LCN2/PRG2/CD44/PLAUR/RAC1/TLR2/ITGAM/HSP90AA1/CD14/NRAS/PECAM1/LGALS3/ITGAX/LAMP1/NFKB1/FCGR3B	19
R-HSA-5654727	Negative regulation of FGFR2 signaling	4/224	34/10867	0.00501821	0.0154857	0.0088795	SRC/FGF2/GRB2/UBC	4
R-HSA-9020702	Interleukin-1 signaling	7/224	103/10867	0.00535188	0.0164354	0.00942408	IL1R1/APP/IL1B/RELA/NFKB1/NFKB2/UBC	7
R-HSA-9013409	RHOJ GTPase cycle	5/224	55/10867	0.00535866	0.0164354	0.00942408	GJA1/PIK3R1/CAV1/CDC42/PAK1	5
R-HSA-936440	Negative regulators of DDX58/IFIH1 signaling	4/224	35/10867	0.00557572	0.0170492	0.00977602	TRIM25/DDX58/CYLD/UBC	4
R-HSA-936964	Activation of IRF3/IRF7 mediated by TBK1/IKK epsilon	3/224	18/10867	0.00560947	0.0171004	0.00980538	CD14/IRF7/UBC	3
R-HSA-2187338	Visual phototransduction	7/224	105/10867	0.00594001	0.0180533	0.0103518	SDC1/AGRN/LRP2/HSPG2/GPIHBP1/SDC2/GPC1	7
R-HSA-1266695	Interleukin-7 signaling	4/224	36/10867	0.00617311	0.0186491	0.0106934	HGF/STAT3/PIK3R1/SMARCA4	4
R-HSA-5673000	RAF activation	4/224	36/10867	0.00617311	0.0186491	0.0106934	KRAS/SRC/HRAS/NRAS	4
R-HSA-8856825	Cargo recognition for clathrin-mediated endocytosis	7/224	106/10867	0.00625158	0.0188296	0.0107969	EGFR/LRP2/UBQLN2/GRB2/CD4/UBQLN1/UBC	7
R-HSA-3928664	Ephrin signaling	3/224	19/10867	0.00656112	0.0197029	0.0112977	SRC/RAC1/PAK1	3
R-HSA-6806003	Regulation of TP53 Expression and Degradation	4/224	37/10867	0.00681156	0.0203941	0.011694	TP53/PRDM1/AKT1/UBC	4
R-HSA-5625900	RHO GTPases activate CIT	3/224	20/10867	0.00760306	0.0225625	0.0129374	KIF14/CIT/RAC1	3
R-HSA-6803204	TP53 Regulates Transcription of Genes Involved in Cytochrome C Release	3/224	20/10867	0.00760306	0.0225625	0.0129374	TP53/TP73/TP63	3
R-HSA-9013695	NOTCH4 Intracellular Domain Regulates Transcription	3/224	20/10867	0.00760306	0.0225625	0.0129374	FLT4/NOTCH1/SMAD3	3
R-HSA-2559583	Cellular Senescence	10/224	197/10867	0.00765682	0.0226552	0.0129905	ETS2/TP53/IL6/CEBPB/STAT3/CXCL8/ETS1/RELA/NFKB1/UBC	10
R-HSA-9031628	NGF-stimulated transcription	4/224	39/10867	0.00821625	0.0242391	0.0138988	JUNB/FOSL1/TCF12/FOSB	4
R-HSA-2559582	Senescence-Associated Secretory Phenotype (SASP)	7/224	112/10867	0.00838335	0.0246598	0.01414	IL6/CEBPB/STAT3/CXCL8/RELA/NFKB1/UBC	7
R-HSA-1606322	ZBP1(DAI) mediated induction of type I IFNs	3/224	21/10867	0.00873718	0.0254875	0.0146146	RELA/NFKB1/NFKB2	3
R-HSA-442982	Ras activation upon Ca2+ influx through NMDA receptor	3/224	21/10867	0.00873718	0.0254875	0.0146146	KRAS/HRAS/NRAS	3
R-HSA-73887	Death Receptor Signalling	8/224	141/10867	0.00874074	0.0254875	0.0146146	CASP8/TNF/XIAP/RAC1/RELA/NFKB1/CYLD/UBC	8
R-HSA-9664323	FCGR3A-mediated IL10 synthesis	4/224	40/10867	0.00898465	0.026123	0.014979	SRC/IL10/LYN/FCGR3A	4
R-HSA-9013404	RAC2 GTPase cycle	6/224	88/10867	0.00955356	0.0276971	0.0158815	ITGB1/PIK3R1/CAV1/CDC42/PIK3CA/PAK1	6
R-HSA-5205685	PINK1-PRKN Mediated Mitophagy	3/224	22/10867	0.00996515	0.0288073	0.0165181	PINK1/UBC/VDAC1	3
R-HSA-5687128	MAPK6/MAPK4 signaling	6/224	89/10867	0.0100729	0.0290353	0.0166489	MYC/FOXO3/CDC42/RAC1/UBC/PAK1	6
R-HSA-3769402	Deactivation of the beta-catenin transactivating complex	4/224	42/10867	0.0106587	0.0304825	0.0174787	CTNNB1/XIAP/AKT1/UBC	4
R-HSA-419037	NCAM1 interactions	4/224	42/10867	0.0106587	0.0304825	0.0174787	COL6A2/COL6A1/AGRN/PRNP	4
R-HSA-8856828	Clathrin-mediated endocytosis	8/224	146/10867	0.0106658	0.0304825	0.0174787	EGFR/LRP2/UBQLN2/GRB2/ACTB/CD4/UBQLN1/UBC	8
R-HSA-877300	Interferon gamma signaling	6/224	91/10867	0.0111713	0.0318366	0.0182551	STAT1/PML/TRIM25/CD44/IRF8/IRF7	6
R-HSA-166663	Initial triggering of complement	3/224	23/10867	0.0112884	0.0320794	0.0183944	C1QB/CRP/C1QC	3
R-HSA-983169	Class I MHC mediated antigen processing & presentation	15/224	377/10867	0.0113637	0.0322026	0.018465	ITGAV/FBXO2/CALR/RNF123/ITGB5/HSPA5/RNF4/CUL3/FBXO6/TLR2/CD14/PDIA3/VHL/CTSL/UBC	15
R-HSA-5675221	Negative regulation of MAPK pathway	4/224	43/10867	0.0115663	0.0326845	0.0187414	KRAS/HRAS/NRAS/UBC	4
R-HSA-5627123	RHO GTPases activate PAKs	3/224	24/10867	0.0127081	0.0355121	0.0203627	CDC42/RAC1/PAK1	3
R-HSA-6783589	Interleukin-6 family signaling	3/224	24/10867	0.0127081	0.0355121	0.0203627	STAT1/IL6/STAT3	3
R-HSA-8940973	RUNX2 regulates osteoblast differentiation	3/224	24/10867	0.0127081	0.0355121	0.0203627	MAF/SRC/RUNX2	3
R-HSA-982772	Growth hormone receptor signaling	3/224	24/10867	0.0127081	0.0355121	0.0203627	STAT1/STAT3/LYN	3
R-HSA-5658442	Regulation of RAS by GAPs	5/224	68/10867	0.0129572	0.0361078	0.0207043	KRAS/CUL3/HRAS/NRAS/UBC	5
R-HSA-2029485	Role of phospholipids in phagocytosis	3/224	25/10867	0.0142253	0.0391002	0.0224201	PIK3R1/PIK3CA/FCGR3A	3
R-HSA-210991	Basigin interactions	3/224	25/10867	0.0142253	0.0391002	0.0224201	ITGB1/ITGA3/CAV1	3
R-HSA-400685	Sema4D in semaphorin signaling	3/224	25/10867	0.0142253	0.0391002	0.0224201	ERBB2/MET/RAC1	3
R-HSA-8854691	Interleukin-20 family signaling	3/224	25/10867	0.0142253	0.0391002	0.0224201	STAT2/STAT1/STAT3	3
R-HSA-983170	Antigen Presentation: Folding	assembly and peptide loading of class I MHC	3/224	25/10867	0.0142253	0.0391002	0.0224201	CALR/HSPA5/PDIA3	3
R-HSA-400253	Circadian Clock	5/224	70/10867	0.0145576	0.0399046	0.0228813	SERPINE1/MEF2C/NR3C1/BHLHE40/UBC	5
R-HSA-202424	Downstream TCR signaling	6/224	98/10867	0.0156821	0.04287	0.0245817	PIK3R1/PIK3CA/CD4/RELA/NFKB1/UBC	6
R-HSA-5689880	Ub-specific processing proteases	10/224	220/10867	0.0157809	0.0430232	0.0246695	MYC/RNF123/TP53/DDX58/SMAD2/SMAD4/SMAD3/CYLD/UBC/VDAC1	10
R-HSA-901042	Calnexin/calreticulin cycle	3/224	26/10867	0.0158409	0.04307	0.0246964	CALR/PDIA3/UBC	3
R-HSA-196854	Metabolism of vitamins and cofactors	9/224	190/10867	0.0168981	0.0456693	0.0261868	SDC1/AGRN/LRP2/HSPG2/GPIHBP1/SDC2/HSP90AA1/GPC1/AKT1	9
R-HSA-1250342	PI3K events in ERBB4 signaling	2/224	10/10867	0.0170692	0.0456693	0.0261868	PIK3R1/PIK3CA	2
R-HSA-2562578	TRIF-mediated programmed cell death	2/224	10/10867	0.0170692	0.0456693	0.0261868	CASP8/CD14	2
R-HSA-9020958	Interleukin-21 signaling	2/224	10/10867	0.0170692	0.0456693	0.0261868	STAT1/STAT3	2
R-HSA-9701898	STAT3 nuclear events downstream of ALK signaling	2/224	10/10867	0.0170692	0.0456693	0.0261868	PRDM1/STAT3	2
R-HSA-9706019	RHOBTB3 ATPase cycle	2/224	10/10867	0.0170692	0.0456693	0.0261868	CUL3/VHL	2
R-HSA-195258	RHO GTPase Effectors	13/224	327/10867	0.017956	0.0479143	0.0274742	ITGB1/KIF14/CIT/SRC/PLK1/CDC42/PTK2/CTNNB1/RAC1/GRB2/ACTB/CDH1/PAK1	13
R-HSA-9012852	Signaling by NOTCH3	4/224	49/10867	0.0180529	0.0480455	0.0275494	STAT1/EGFR/NOTCH1/UBC	4

## Sheet: Table S9
Table S9 Gene somatic mutation-based signature in Public Database
Gene Signature	PMID	Gene Set
Jiao et al. (2021) GIPS	33947957	RNF43,CREBBP,CDKN2A,TP53,SPEN,NOTCH3
Patterson et al. (2022) MP	36123351	RNF212B,RAD50,RAD51AP1,HSF2BP,PRDM7,DMC1,KLHDC3,CNTD1,CORT,EME1,SHOC1,HFM1,EME2,CENPX,ERCC4,FANCD2,UBR2,SPO11,MEIOB,ANKRD31,RAD54B,MLH3,RNF212,PSMC3IP,C14orf39,CENPS,C1orf146,TEX19,MLH1,MRE11,MSH3,MSH4,MSH5,ATM,TEX11,PRDM9,FANCM,CCNB1IP1,RAD21,RAD51,RAD51C,RAD51B,RAD51D,SYCE3,NUCKS1,SYCP1,TOP2A,TOP2B,UBE2B,BRME1,C11orf80,RMI1,MUS81,HDAC10,BRIP1,MND1,RAD54L,SLX4,TRIP13,REC8,RNASEH2A,POLD3,PMS2P11,…
Wang et al. (2018) DDR	30171052	RNF212B,RAD50,RAD51AP1,HSF2BP,PRDM7,DMC1,KLHDC3,CNTD1,CORT,EME1,SHOC1,HFM1,EME2,CENPX,ERCC4,FANCD2,UBR2,SPO11,MEIOB,ANKRD31,RAD54B,MLH3,RNF212,PSMC3IP,C14orf39,CENPS,C1orf146,TEX19,MLH1,MRE11,MSH3,MSH4,MSH5,ATM,TEX11,PRDM9,FANCM,CCNB1IP1,RAD21,RAD51,RAD51C,RAD51B,RAD51D,SYCE3,NUCKS1,SYCP1,TOP2A,TOP2B,UBE2B,BRME1,C11orf80,RMI1,MUS81,HDAC10,BRIP1,MND1,RAD54L,SLX4,TRIP13,REC8,RNASEH2A,POLD3,PMS2P11,…
Wang et al. (2022) NMP	35443723	MAPK8,PIK3R3,GRB2,NFKBIB,MAP2K6,MAPK9,AKT1,MAPK1,PLCG1,TRIB3,GSK3B,MAP2K3,CDKN1A,RAC1,RIPK1,AKT1S1,ACTR2,PRKAR2A,YWHAB,HRAS,PDK1,PIKFYVE,TBK1,ACTR3,E2F1,MYD88,ITPR2,SQSTM1,RPS6KA1,PTPN11,MAPKAP1,PLCB1,RAF1,CAMK4,RPTOR,CFL1,CDK4,TRAF2,GNGT1,UBE2N,ADCY2,CDKN1B,VAV3,FGF6,ECSIT,RALB,ARF1,MKNK1,CDK1,PTEN,ARHGDIA,GRK2,FGF17,DDIT3,IRAK4,TIAM1,CDK2,SFN,PRKCB,GNA14,EIF4E,CLTC,TSC2,FGF22,PPP1CA,DUSP3,HSP90…
Li et al. (2021) 18 genes	33533944	ARID1B,ATRX,ERBB4,FGFR4,INPP4B,MGA,POLE,PTPRD,PTPRT,TERT,TET1,TP53,KDM5C,FAT1,AR,TSHR,MLL3,BCOR
Miao et al. (2022) PTMB	36063561	HLA-DOA,HLA-DOB,CD80,CD86,CD28,IFNA5,IFNA4,IFNA2,TSHR,TSHB,IFNA1,HLA-C,HLA-B,HLA-DMB,HLA-DMA,HLA-A,HLA-G,TG,CGA,IFNA17,IFNA21,IFNA6,IFNA7,PRF1,IFNA8,IFNA10,IFNA13,IFNA14,GZMB,IFNA16,TPO,IL10,CTLA4,HLA-DRB4,HLA-DRB5,HLA-DRB3,HLA-F,HLA-E,IL2,CD40LG,HLA-DPA1,CD40,HLA-DPB1,HLA-DQA1,HLA-DQA2,HLA-DQB1,FAS,FASLG,IL4,IL5,HLA-DRB1,HLA-DRA,DNA2,POLE4,POLE3,PRIM1,PRIM2,POLD4,RFC4,RFC5,RPA1,POLA1,RPA3,POLD3,…
Long et al. (2022) MGB	35197093	BRAF,PAK7,PTPRD,PTPRT,ROS1,SETD2,TET1,VHL,FAM46C,RNF43,ZFHX3
Gajic et al. (2022) CIRCLE	35803911	BCLAF1,TP53,KRAS,BRAF,CDK2,CDKN1A,ZMPSTE24,CDKN1B,NDRG1,CARM1,KAT5,BATF,PLK2,CHEK2,PLK3,E2F7,PYHIN1,SPRED1,GADD45A,DDX5,ARID3A,DYRK1A,E2F1,E2F4,SPRED2,EP300,PLA2R1,PAXIP1,CNOT1,KDM1A,FOXM1,SIRT1,CNOT6L,CNOT10,ZNF385A,ANKRD1,RPS6KA6,GML,SFN,RGCC,HIPK2,CNOT7,HIC1,PRMT1,ACER2,KMT5A,SPRED3,MDM2,MDM4,MIF,MSX1,MUC1,MYO6,NBN,ATM,CNOT2,CNOT3,CNOT4,RPS27L,PCNA,ING4,TRIAP1,GTSE1,PLAGL1,PMAIP1,PML,ATR,ATRX,…
Pan et al. (2021) 52 genes	33307194	BCLAF1,TP53,KRAS,BRAF,CDK2,CDKN1A,ZMPSTE24,CDKN1B,NDRG1,CARM1,KAT5,BATF,PLK2,CHEK2,PLK3,E2F7,PYHIN1,SPRED1,GADD45A,DDX5,ARID3A,DYRK1A,E2F1,E2F4,SPRED2,EP300,PLA2R1,PAXIP1,CNOT1,KDM1A,FOXM1,SIRT1,CNOT6L,CNOT10,ZNF385A,ANKRD1,RPS6KA6,GML,SFN,RGCC,HIPK2,CNOT7,HIC1,PRMT1,ACER2,KMT5A,SPRED3,MDM2,MDM4,MIF,MSX1,MUC1,MYO6,NBN,ATM,CNOT2,CNOT3,CNOT4,RPS27L,PCNA,ING4,TRIAP1,GTSE1,PLAGL1,PMAIP1,PML,ATR,ATRX,…
Li et al. (2022) PMPscore	36063561	HSP90AA1,CDC37,AREG,GAB1,CBL,HBEGF,SOS1,PIK3CA,PLCG1,EREG,KRAS,EGF,RPS27A,PIK3R1,EGFR,UBC,SHC1,TGFA,UBB,HRAS,BTC,GRB2,EPGN,NRAS,UBA52,TAS2R60,GRM4,PLCB2,ADCY8,ADCY6,TAS2R42,TAS1R2,TAS1R1,TRPM5,ASIC2,PDE1A,CACNA1A,ITPR3,CACNA1B,TAS2R5,ADCY4,GNAT3,GNG13,TAS2R3,TAS2R9,TAS1R3,TAS2R1,KCNB1,TAS2R16,TAS2R4,SCNN1G,GNB3,PRKX,GNG3,SCNN1B,SCNN1A,TAS2R43,TAS2R40,TAS2R41,TAS2R39,TAS2R14,PRKACA,PRKACB,PRKACG,G…

## Sheet: Table S10
Table S10 Gene expression-based signature in Public Database
Gene Signature	PMID	Gene Set
Jiang et al. (2018) TAM (Tumor-associated macrophage)	30127393	F13A1,FCER1A,CCL17,FOXQ1,ESPNL,CD1A,GATM,CCL13,PALLD,GALNT18,MAOA,RAMP1,STAB1,CCL26,CCL23,PARM1,CD1E,ITM2C,CALCRL,CRH,RGS18,MS4A6A,DHRS2,PON2,ALOX15,RAB33A,MOCOS,CCL18,IL17RB,FABP4,CMTM8,QPRT,CDR2L,DUOXA1,ABCC4,SYT17,PPP1R14A,PDGFC,GPT,FAM189A2,RASAL1,IPCEF1,ZNF366,MAP4K1,RAB30,PCED1B,TMIGD3,SH3BP4,RRS1,RNASE1
Hou et al. (2022) CIC (Cancer-Immunity Cycle-Based Signature)	35711437	IL10,TGFB1,HMGB1,ANXA1,CALR,CXCL10,PDIA3,HSPA1A,HSPA1B,HSPA2,HSPA8,HSPA4,HSPA14,HSPA5,HSPA6,HSPA9,HSPA13,HSPA7,HSPA8,HSPA12A,HSPA12B,HSP90AA1,HSP90AB1,HSP90B1,IFNA2,IFNA1,IFNA13,IFNA6,IFNA21,IFNA4,IFNA8,IFNA5,IFNA7,IFNA14,IFNA16,IFNA10,IFNA17,IFNB1,IFNE,IFNW1,TNF,IL1A,IL1B,IFNA2,IFNA1,IFNA13,IFNA6,IFNA21,IFNA4,IFNA8,IFNA5,IFNA7,IFNA14,IFNA16,IFNA10,IFNA17,CD40LG,CD40,NT5C,HMGB1,TLR1,TLR2,TLR3,TLR…
Telomere	36189312	POLR2J,POLA2,RFC1,POLR2B,RFC2,POLD1,POLD3,ATRX,TINF2,POLR2E,POLR2F,POLA1,ACD,POLR2C,POLR2I,LIG1,H2AZ2,RPA3,POLD2,STN1,GAR1,PPP6R3,RFC5,RPA2,PPP6C,CDK2,H2BC11,CHTF18,POT1,DKC1,RPA1,H3-3B,TERF2,PCNA,CCNA1,RFC3,DSCC1,DNA2,PIF1,WRAP53,POLR2D,SHQ1,CCNA2,NHP2,H2BC1,PRIM2,TERF1,POLR2K,H2BC5,H4C8,H3-3A,POLR2H,RFC4,H2AZ1,TERT,WRN,TERF2IP,POLR2G,H3-4,FEN1,CHTF8,POLD4,RUVBL1,POLR2L,CTC1,H2AC6,H2BC4,POLR2A,N…
Jiang et al. (2018) T Cell Exhaustion	30127393	HSPA1B,HSPA1A,NR4A2,RGS1,TNFAIP3,CAMK2N1,DUSP1,NR4A3,IFIT3,IFIT1B,FOSB,CCL5,SAMD3,CCL3L3,MACC1,VPS37B,TF,DSEL,SPATA20,ADSSL1,DHX58,SPP1,TRIM15,DUSP26,ABI3,SFN,C1QC,RTP4,JUN,BCKDHB,CCL4,POU6F1,CYSLTR2,SLC14A1,RGS16,CUEDC1,DEDD2,CPEB1,CTSS,TMEM88,FAM196B,SKI,BTG1,SYCP2L,RGS2,ABCB1,ADRB2,CD69,RNF166,TNN
Xie et al. (2022) Platelet	35096824	FGR,NOS2,ATP2B4,GUCY1B1,PPP2R5A,ATP2B3,PPP2R5B,TRPC7,GNB5,ATP2B1,IRAG1,ATP2A3,SRI,PPP2R5C,GNB1,P2RX5,APOB,GNAS,P2RX7,NOS1,ITPR3,P2RX6,SLC8A3,PPP2CB,PPP2R1A,P2RX1,P2RX3,GNB3,PTPN6,MAPK14,PDE10A,PPP2R5D,PPP2CA,GNB4,PDE1A,PLA2G4A,SLC8A2,ITPR2,PDE1B,GNG13,GNG11,GNGT1,PDE11A,P2RX4,KCNMB4,TRPC6,PPP2R1B,PRKG2,PDE5A,TRPC3,KCNMB1,ITPR1,GUCY1A2,PPP2R5E,KCNMA1,ATP2B2,LRP8,PAFAH2,PTGIR,PDE9A,ORAI2,GNG3,GUCY1…
Kong et al. (2022) TME	35764641	CD8A,FAP,PDGFC,MOCOS,RGS18,MS4A6A,HSPA1B,FOXQ1,SYT17,GZMA,CMTM8,FCER1A,CRH,RNF166,ESPNL,RGS1,ADRB2,SKI,GPT,COL11A1,BCKDHB,HSPA1A,RTP4,STAB1,TF,JUN,SLC14A1,IFIT1B,CCL18,QPRT,RAMP1,SPP1,GALNT18,C1QC,PCED1B,SPATA20,DSEL,MAOA,MACC1,CYSLTR2,SFN,RASAL1,PRF1,TMEM88,RRS1,FOSB,CAMK2N1,MFAP5,CCL5,IFIT3,ZNF366,IL17RB,PALLD,CCL3L3,PPP1R14A,ABI3,RGS16,FABP4,DUOXA1,BTG1,NR4A2,TMIGD3,DHRS2,SH3BP4,F13A1,DEDD2,CD…
Hypoxia	32887635,33754044 and 32655624	PGK1,PDK1,GBE1,PFKL,ALDOA,ENO2,PGM1,NDRG1,HK2,ALDOC,GPI,MXI1,SLC2A1,P4HA1,ADM,P4HA2,ENO1,PFKP,AK4,FAM162A,PFKFB3,VEGFA,BNIP3L,TPI1,ERO1A,KDM3A,CCNG2,LDHA,GYS1,GAPDH,BHLHE40,ANGPTL4,JUN,SERPINE1,LOX,GCK,PPFIA4,MAFF,DDIT4,SLC2A3,IGFBP3,NFIL3,FOS,RBPJ,HK1,CITED2,ISG20,GALK1,WSB1,PYGM,STC1,ZNF292,BTG1,PLIN2,CSRP2,VLDLR,JMJD6,EXT1,F3,PDK3,ANKZF1,UGP2,ALDOB,STC2,ERRFI1,ENO3,PNRC1,HMOX1,PGF,GAPDHS,CHST2…
Auslander et al. (2018) IMPRES	30127394	PDCD1,CD27,CTLA4,CD40,CD86,CD28,CD80,CD274,TNFRSF14,TNFSF4,TNFSF9,C10orf54,HAVCR2,CD200,CD276
Zhang et al. (2022) Stem.Sig	35197093	ENO1,UQCRH,SERBP1,BCL10,DENND2C,S100A6,JTB,LRRFIP2,TMA7,TMEM41A,ATP5I,H2AFZ,UBE2D2,NPM1,TUBB,PERP,ACTB,AC090498.1,PLP2,EFNB1,SLC25A5,PDP1,CDKN2A,CDKN2B,UBAP1,SEC61B,ZBTB43,PPP1CA,GSTP1,RBM17,KRT1,MYL6,SLC25A3,CNIH1,SERF2,FEM1B,ALDOA,PFN1,PSMB3,KRT10,H3F3B,ACTG1,RIOK3,RALY,TICAM1,C19orf43,TIAM1,GRHL3,PKP1,GPR87,ADGRF4,FAM83B,CALML3,HCAR2,ZNF750,SERPINB2,TINCR,IL36G,RHCG,S100A7,GSDMC,LY6D,CALML5,DS…
Glycolysis	30935888, 33287763 and 34496868	PGK1,ALDOA,ENO1,TPI1,PFKP,ERO1A,ALDOB,VEGFA,MXI1,PKM,HK2,LDHA,EXT1,SLC25A10,GUSB,PFKFB1,PGAM1,PYGB,AK4,P4HA1,PMM2,FAM162A,SDC1,EGLN3,PC,B4GALT7,FBP2,IGFBP3,CHPF,B3GAT3,CHST12,HS2ST1,MPI,GNPDA1,AKR1A1,PPFIA4,B3GAT1,CHPF2,G6PD,MDH2,CHST6,PGLS,PGAM2,CHST1,GPC1,GFUS,ALG1,GFPT1,PRPS1,GOT1,MDH1,SLC35A3,GALK1,EGFR,ANGPTL4,CITED2,PLOD2,QSOX1,ME2,SPAG4,P4HA2,GAPDHS,ENO2,GOT2,EXT2,SLC25A13,HMMR,PDK3,CXCR4,…
McClanahan et al. (2017) T cell inflamed	28650338	CCL5,CD27,CD274,CD276,CD8A,CMKLR1,CXCL9,CXCR6,HLA-DQA1,HLA-DRB1,HLA-E,IDO1,LAG3,NKG7,PDCD1LG2,PSMB10,STAT1,TIGIT,STK11IP,ZBTB34,TBC1D10B,OAZ1,POLR2A,G6PD,ABCF1,NRDE2,UBB,TBP,SDHA
Ubiquitination	34055790	PAF1,UBA6,RAD18,HLTF,UBE2D1,UBE2T,UBE2A,UBE2K,WAC,CDC34,RNF40,UBE2W,UBE2R2,UBE2S,PEX12,UBE2D3,USP5,UCHL3,UBE2B,USP9X,H2BC11,UBA1,UBE2D2,SELENOS,UBE2G1,PCNA,CDC73,DERL1,RTF1,PEX5,UBE2Q2,WDR61,PEX14,BCL10,RPS27A,H2BC1,SHPRH,UBC,RNF144A,OTULIN,RNF20,RRAGA,PEX10,H2BC5,UBE2Z,UBE2J2,PEX13,PEX2,VCP,LEO1,RNF181,TMEM129,UBE2V2,UBE2E3,UBE2E1,UBB,UBE2C,RNF152,UBE2N,H2BC4,UBE2G2,H2BC13,UBE2L3,UBE2H,USP7,H2BC…
Cellular Senescence	34869385 and 34872577	TP53,TERF2,MAPK14,CDKN2A,CDKN1A,CCNE1,CCNA1,MAPKAPK5,CBX4,TXN,TBX2,STAT3,SRF,BMI1,MAP2K4,MAP2K6,MAP2K3,MAPK8,MAPK3,MAPK1,PRKCD,PML,OPA1,ATM,MDM2,CXCL8,IL6,IGFBP7,ID1,HRAS,H2AFX,POT1,SIRT1,KDM6B,PLA2R1,EZH2,E2F3,E2F1,CEBPB,CDKN2D,CDKN2B,CDKN1B,CDK6,CDK4,CDK2,CDC42,RBX1,CDC27,CDK1,MAML1,CD44,MAD2L1BP,MAP4K4,AIM2,RECQL4,ARHGAP18,KL,MAPKAPK2,AURKB,SLC16A7,CCNE2,HIST1H2BJ,HIST1H3F,CCNA2,MCM3AP,CDC16,T…
Histone Acetylation	36389327 and 36172179	HAT1,KAT2A,KAT2B,KAT8,KAT6A,KAT6B,KAT7,EP300,CREBBP,HDAC1,HDAC2,HDAC3,HDAC8,SIRT2,HDAC4,HDAC5,HDAC6,HDAC7,HDAC9,HDAC10,HDAC11,BRD2,BRD3,BRD4,BRDT,BPTF,ATAD2B,BAZ2B,TAF1,YEATS4,DPF3,SMARCA2,SMARCA4,PBRM1,DPF1,DPF2
Mitophagy	35198564, 36292980 and 35692054	HDAC6,HUWE1,OPTN,RNF41,CDC37,PHB2,ATG14,HTRA2,PRKN,TOMM7,VPS13C,VPS13D,AMBRA1,TIGAR,PINK1,TP53,TSC2,VDAC1,MAP1LC3B,USP30,BECN1,SQSTM1,ATG13,MFN2
Arnon et al. (2018) RIR (Repressed immune resistance)	30388455	AHCY,BZW2,CCT3,CCT6A,CDK4,FKBP4,GPATCH4,HSP90AB1,ISYNA1,MDH2,NME1,PAICS,POLD2,PUF60,RRS1,RTKN,RUVBL2,SLC19A1,SLC25A13,TOP1MT,APOC2,CYP27A1,IRF4,PAGE5,SEC11C,STX7,WBP2,WDFY1,XAGE1D,APP,ATP5D,ATP5G3,BOP1,BTF3,C17orf76-AS1,C19orf48,C1QBP,C6orf48,CACYBP,CCT4,CCT7,CDCA7,CHCHD2,CTPS1,DARS,DCTPP1,DDX21,EEF1B2,EEF1D,EEF1G,EEF2,EIF2S3,EIF3E,EIF3F,EIF3G,EIF3K,EIF3M,EIF4A1,ENO1,EXOSC5,FAM92A1,FARSA,FBL,GAS5…
Jiao et al. (2021) MG (Mutation Genes)	33947957	RNF43,CREBBP,CDKN2A,TP53,SPEN,NOTCH3
ER stress	36445321, 34307339 and 33611848	PLA2G4B,BCL2L11,NR1H3,CERT1,CTDSP2,PREB,PDIA6,BCAP31,LPCAT3,PIGBOS1,TRIM13,FLOT1,STUB1,UBE4B,MARCHF6,ABCA7,RACK1,CLGN,CREB3,CEBPB,HYOU1,AGR2,ERN2,ERLIN1,CFTR,USP19,YIF1A,SEC61B,PDIA5,SERINC3,OS9,TMED2,ERP29,COPS5,KDELR3,FICD,ERLIN2,RNF139,MAN1B1,PARK7,FBXO17,KLHDC3,NIBAN1,ADD1,UBE2J2,CLU,TPP1,LRRK2,ERP27,CALR3,FBXO27,RNF183,ATF6B,CREB3L4,CTH,DAB2IP,CREBRF,TTC23L,TMTC3,DCTN1,DDIT3,DDX3X,DDX11,BHLH…
Angiogenesis	35273618, 35047401 and 35155426	VCAN,POSTN,FSTL1,LRPAP1,STC1,LPL,VEGFA,PF4,THBD,FGFR1,TNFRSF21,CCND2,COL5A2,ITGAV,SERPINA5,KCNJ8,APP,JAG1,COL3A1,SPP1,NRP1,OLR1,PDGFA,PTK2,SLCO2A1,PGLYRP1,VAV2,S100A4,MSX1,VTN,TIMP1,APOH,PRG2,JAG2,LUM,CXCL6
Fatty acid metabolism	35432381, 33738339 and 35903107	CPT1A,CPT1C,ACADS,ALDH1B1,ACADSB,ACADL,ALDH2,ACADM,CYP4A11,ACAT2,ACADVL,ACAT1,ACAA2,HADH,HADHB,HADHA,CYP4A22,ADH7,ADH6,ACSL6,ADH1B,ADH1C,ADH4,ECHS1,ADH5,ALDH9A1,ALDH3A2,ACSL5,ADH1A,EHHADH,GCDH,ALDH7A1,ACOX3,ACSL1,ACAA1,CPT2,CPT1B,ACOX1,ECI2,ECI1,ACSL3,ACSL4
STING	35099823, 33553307 and 34625078	RE11,XRCC5,DTX4,IRF3,TRIM21,NLRP4,IFI16,CGAS,STAT6,NLRC3,DDX41,TBK1,STING1,XRCC6,TREX1,PRKDC
ICD (Immunogenic Cell Death)	35444934, 36325335 and 36437951	CALR,HMGB1,HMGN1,IL1A,IL33,ROCK1,PANX1,BCL2,PPIA,HSPA4,HSP90AA1,TLR2,TLR3,TLR4,TLR7,TLR9,CLEC4E,CLEC7A,NLRP3,DDX58,IFIH1,CGAS,AIM2,AGER,TREM1,FPR1,FPR2,P2Y2R,P2Y6R,P2Y12R,CASR,P2RX7
Kong et al. (2022) MIAS	35013211	CD274,PDCD1,HLA-C,HLA-B,CD247,CD3E,CD3G,CD3D,PTPN11,PTPN6,LCK,HLA-DRA,HLA-DPA1,HLA-DRB1,HLA-DRB5,HLA-DPB1,HLA-DRB3,CD4,HLA-DRB4,HLA-DQA1,HLA-DQB1,HLA-DQB2,HLA-DQA2,LOC105369230,CSK,PDCD1LG2,STAT2,STAT1,SOCS1,IRF9,AGO1,TBX21,PI4KA,UBC,AR,HEATR1,E2F4,IRF8,STAT3,GCN1,ATM,COG4,COG3,COG2,ATR,MTOR,IPO7,COG5,COG7,COG1,TNPO1,NF1,MINPP1,NUP85,SLC39A11,CD80,EXOC1,STAG1,USP22,VAC14,UTP20,EXOC7,PDS5B,XPO4,XP…
TGF	34975891 and 34260016	TFDP1,NOG,TNF,GDF7,INHBB,INHBC,COMP,INHBA,THBS4,RHOA,CREBBP,ROCK1,ID1,ID2,RPS6KB1,RPS6KB2,CUL1,SKP1P2,ID4,SMAD3,MAPK3,RBL2,SMAD4,RBL1,NODAL,SMAD1,MYC,SMAD2,MAPK1,SMURF2,SMURF1,EP300,BMP8A,GDF5,SKP1,CHRD,TGFB2,TGFB1,IFNG,CDKN2B,PPP2CB,PPP2CA,PPP2R1A,ID3,SMAD5,RBX1,FST,PITX2,PPP2R1B,TGFBR2,AMHR2,LTBP1,LEFTY1,AMH,TGFBR1,SMAD9,LEFTY2,SMAD7,ROCK2,TGFB3,SMAD6,BMPR2,GDF6,BMPR1A,BMPR1B,ACVRL1,ACVR2B,ACVR…
Ferroptosis	33819918, 35359663 and 33969928	RPL8,IREB2,ATP5MC3,CS,EMC2,ACSF2,NOX1,CYBB,NOX3,NOX4,NOX5,DUOX1,DUOX2,G6PD,PGD,VDAC2,PIK3CA,FLT3,SCP2,TP53,ACSL4,LPCAT3,NRAS,KRAS,HRAS,TF,TFRC,TFR2,SLC38A1,SLC1A5,GLS2,GOT1,CARS1,ALOX5,KEAP1,HMOX1,ATG5,ATG7,NCOA4,ALOX12,ALOX12B,ALOX15,ALOX15B,ALOXE3,PHKG2,ACO1,G6PDX,ULK1,ATG3,ATG4D,BECN1,MAP1LC3A,GABARAPL2,GABARAPL1,ATG16L1,WIPI1,WIPI2,SNX4,ATG13,ULK2,SAT1,EGFR,MAPK3,MAPK1,BID,ZEB1,DPP4,CDKN2A,PE…
PANoptosis	36186438 and 36543888	CASP8,FADD,CASP6,NLRP3,TAB2,TAB3,PSTPIP2,TNFAIP3,CASP7,PARP1,GSDMD,MLKL,IRF1,AIM2,ZBP1,CASP1,RIPK1,RIPK3,TRADD
NAD+	36636067	NMNAT1,NT5C2,ENPP3,ENPP1,BST1,NNT,AOX1,CD38,NT5M,NADSYN1,NUDT12,NT5C1B,NT5C3A,NMRK1,NT5C1A,QPRT,NAMPT,NT5C,NMNAT3,PNP,NMNAT2,NT5E,NADK,NNMT
Peng et al. (2022) B cell	35152302	CD69,NFKBID,ID2,LDHA,IL7R,CD9,VAMP8,CTSL,MS4A7,AVPI1,TXN,KLF4,FBP1,SERPINH1,ALOX5AP,SSR4,HERPUD1,UBC,HSP90AA1,PFN1,PPIA,PABPC1,NUCB2,TGIF1,HLA-DMB,FOSL2,HLA-DQA1
EMT	35095892, 35141229 and 34150647	COL3A1,COL5A2,COL5A1,FBN1,COL1A1,FN1,COL6A3,SERPINE1,COL1A2,COL4A1,COL4A2,VCAN,IGFBP3,TGFBI,SPARC,LUM,LAMC1,LOX,LAMC2,CCN2,TAGLN,COL7A1,LOXL2,COL6A2,ITGAV,THBS2,COL16A1,NNMT,TPM1,CDH2,MMP2,COL11A1,THBS1,FAP,BGN,SERPINH1,FSTL1,POSTN,THY1,SPP1,TNC,TFPI2,NID2,ITGB5,MMP3,VIM,LOXL1,FBLN5,COL12A1,ELN,CDH11,COMP,SPOCK1,BMP1,IL32,LAMA3,TIMP1,QSOX1,TIMP3,VCAM1,CCN1,EDIL3,CALD1,MAGEE1,FBLN1,SGCB,ECM1,LAMA2…
Rooney et al. (2015) CYT (Cytolytic activity)	25594174	PRF1,GZMA
Chemokines	36093524, 35985661 and 36275733	CCL16,TPO,TGFBR2,CXCL2,CCL14,TGFBR3,IL11RA,CCL11,IL4I1,IL33,CXCL12,CXCL10,BMPER,BMP8A,CXCL11,IL21R,IL17B,TNFRSF9,ILF2,CX3CR1,CCR8,TNFSF12,CSF3,TNFSF4,BMP3,CX3CL1,BMP5,CXCR2,TNFRSF10D,BMP2,CXCL14,CCL28,CXCL3,BMP6,CCL21,CXCL9,CCL23,IL6,TNFRSF18,IL17RD,IL17D,IL27,CCL7,IL1R1,CXCR4,CXCR2P1,TGFB1I1,IFNGR1,IL9R,IL1RAPL1,IL11,CSF1,IL20RA,IL25,TNFRSF4,IL18,ILF3,CCL20,TNFRSF12A,IL6ST,CXCL13,IL12B,TNFRSF8,I…
Mitochondrial	35535359	NDUFC2-KCTD14,PARK7,NDUFA11,DLD,ISCU,DNAJC15,NDUFS7,MIR210,MT-ND1,MT-ND2,MT-ND3,MT-ND4,MT-ND4L,MT-ND5,MT-ND6,NDUFA1,NDUFA2,NDUFA3,NDUFA4,NDUFA5,NDUFA6,NDUFA7,NDUFA8,NDUFA9,NDUFA10,NDUFAB1,NDUFB1,NDUFB2,NDUFB3,NDUFB4,NDUFB5,NDUFB6,NDUFB7,NDUFB8,NDUFB9,NDUFB10,NDUFC1,NDUFC2,NDUFS1,NDUFS2,NDUFS3,NDUFV1,NDUFS4,NDUFS5,NDUFS6,NDUFS8,NDUFV2,NDUFV3,NDUFA13,NDUFAF1,NDUFB11,NDUFA12,COQ9,PINK1,SNCA,UQCRFS1P…
Li et al. (2020) IMGS	32855206	LYN,SYK,PIK3R1,NRAS,PTPN6,PRKCA,RAF1,SHC1,PTPN11,GRB2,LCK,FYN,HLA-B,HLA-C,HLA-G,HLA-E,HLA-A,PDIA3,GANX,UBXN1,HLA-F,CALR,TAP1,TAPBP,TAP2,CCR3,CXCR3,NGFR,MET,LTBP2,LTBP4,CCL5,TGFB1,B2M,STAT1,SRC,CSK,CD4,PTPRC
Ju et al. (2022) Inflammasome	33212483	NFKB2,P2RX7,NLRC4,NLRP1,HSP90AB1,HMOX1,MEFV,PYCARD,NFKB1,PANX1,TXN,CASP1,PSTPIP1,APP,NLRP3,AIM2,SUGT1,BCL2L1,BCL2,RELA,TXNIP
Wu et al. (2022) NetBio	35764641	PDCD1,CTLA4,CD274,HLA-DRB1,HLA-DRA,PTPN11,LAG3,FOXP3,LCK,HLA-DPA1,HLA-DRB5,HLA-DQA1,HLA-DQA2,PTPN6,HLA-DPB1,HLA-DQB1,HLA-DQB2,CD28,CD80,CD3G,CD86,CD3D,CD4,PDCD1LG2,CD3E,HAVCR2,BTLA,CSK,TBX21,TNFRSF4,IDO1,ICOS,IL2,TNF,IL4,PIK3CA,B2M,IL10,HLA-A,PIK3R1,IL6,CD40LG,PTPRC,HLA-E,STAT3,HLA-G,CD44,FYN,HLA-C,HLA-B,ITGAM,HLA-F,CD40,CD160,TNFRSF9,PIK3R2,CSF2,AKT1,EGFR,ZAP70,NCAM1,IRF1,IRF4,ICAM1,ITGAX,UBA52,…
Zeng et al. (2021) TME	34376552	NFKB2,P2RX7,NLRC4,NLRP1,HSP90AB1,HMOX1,MEFV,PYCARD,NFKB1,PANX1,TXN,CASP1,PSTPIP1,APP,NLRP3,AIM2,SUGT1,BCL2L1,BCL2,RELA,TXNIP
Interleukins	34083781	MIR877,MIR920,MIR708,TLR6,NOD1,TRIM16,MALT1,TMED10,LILRB4,LILRA2,TMEM106A,NLRP3,CARD16,GBP5,PANX3,CCR7,SIRPA,PYHIN1,PYDC2,CX3CR1,AGER,S1PR3,EGR1,SERPINB1,NLRP7,F2R,F2RL1,NLRP1,CARD8,PANX1,PYDC1,GAS6,GHSR,FOXP1,FFAR1,GIT1,PYCARD,GSTP1,ANXA1,HDAC2,HK1,HMGB1,HSPB1,APOA1,NLRP10,FFAR4,IFI16,IFNG,IGF1,IGHD,APP,LILRA5,IL6,IL10,IL16,IL17A,ISL1,JAK2,USP50,ARG2,LGALS9,LPL,MIR101-1,MIR132,MIR142,MIR144,MIR1…
m5C	34195072 and 33194076	NOP2,NSUN2,NSUN3,NSUN4,NSUN5,NSUN6,NSUN7,DNMT1,DNMT3A,DNMT3B,TRDMT1,TET2,ALYREF
HLA	35533264	HLA-E,HLA-DPB2,HLA-C,HLA-J,HLA-DQB1,HLA-DQB2,HLA-DQA2,HLA-DQA1,HLA-A,HLA-DMA,HLA-DOB,HLA-DRB1,HLA-H,HLA-B,HLA-DRB5,HLA-DOA,HLA-DPB1,HLA-DRA,HLA-DRB6,HLA-L,HLA-F,HLA-G,HLA-DMB,HLA-DPA1
HRD	32444418	BRCA2,BRCA1,PALB2,ATM,CHEK2,BARD1,BLM,RAD50,RAD51C
Autophagy	34135913, 35529878 and 35083210	AMBRA1,APOL1,ARNT,ARSA,ARSB,ATF4,ATF6,ATG10,ATG12,ATG16L1,ATG16L2,ATG2A,ATG2B,ATG3,ATG4A,ATG4B,ATG4C,ATG4D,ATG5,ATG7,ATG9A,ATG9B,ATIC,BAG1,BAG3,BAK1,BAX,BCL2,BCL2L1,BECN1,BID,BIRC5,BIRC6,BNIP1,BNIP3,BNIP3L,C12orf44,C17orf88,CALCOCO2,CAMKK2,CANX,CAPN1,CAPN10,CAPN2,CAPNS1,CASP1,CASP3,CASP4,CASP8,CCL2,CCR2,CD46,CDKN1A,CDKN1B,CDKN2A,CFLAR,CHMP2B,CHMP4B,CLN3,CTSB,CTSD,CTSL1,CX3CL1,CXCR4,DAPK1,DAPK2,DD…
Pyroptosis	34179006, 35123387 and 34820376	CASP1,CASP3,CASP4,CASP5,CASP8,GSDMD,GSDME,DFNA5,GSDMC,GSDMB
Cabrita et al. (2020) TLS (Tertiary lymphoid structures signature)	31942071	CD79B,CD1D,CCR6,LAT,SKAP1,CETP,EIF1AY,RBP5,PTGDS
He et al. (2022) Coagulation	35849048	F2,PROC,C1S,MMP14,F10,PLG,C1R,SERPINE1,SERPING1,C2,F12,CFI,MMP2,C3,F9,CTSO,TMPRSS6,MMP9,PROZ,MMP1,CFB,BMP1,VWF,FGA,F11,THBD,FURIN,MMP11,F8,LGMN,HPN,CTSB,MBL2,F13B,TIMP1,CTSV,MMP8,A2M,MMP10,MASP2,FGG,C8A,PLAU,ADAM9,GSN,CAPN2,PLAT,FN1,CTSH,OLR1,SPARC,RGN,C8B,LAMP2,C9,PROS1,CLU,F2RL2,CD9,CFH,PREP,LTA4H,GP9,DUSP14,CTSK,GDA,CASP9,APOC1,CRIP2,KLK8,SERPINC1,ANXA1,ITIH1,PRSS23,FBN1,MST1,F3,KLF7,CTSE,ITGB…
Wang et al. (2022) Immune escape	36341345	B2M,IFNGR1,JAK2,SOCS1,TAP1,TAP2,TAPBP,ADAR,ATG10,ATG101,CFLAR,FITM2,GPAA1,GPI1,IFNGR2,IKBKG,IRF1,JAK1,OTUD5,PTPN2,RBCK1,STAT1,STAT2,TNFAIP3,TNFRSF1A,TRAF2,ATG12,ATG3,ATG5,BECN1,CHIC2,DNTTIP1,EMC8,ERAP1,ERP44,FADD,HDAC1,IST1,MAP3K7,MEN1,MOGS,NDUFA13,NXT1,OTULIN,PDIA3,PIGS,PIGU,PPP2R2A,PSMB8,RB1CC1,RBM15,RIC8,RNF31,SCAF4,SMG7,TAB1,TAB2,TMEM127,TNFRSF1B,UBE2G2,UBE2N,VDAC2,VPS29,VPS35,VPS4B,WIPI2,ZCC…
Davoli et al. (2017) IS (Davoli immune signature)	28104840	CD247,CD2,CD3E,GZMH,NKG7,PRF1,GZMK
DDR	31068370	RNF212B,RAD50,RAD51AP1,HSF2BP,PRDM7,DMC1,KLHDC3,CNTD1,CORT,EME1,SHOC1,HFM1,EME2,CENPX,ERCC4,FANCD2,UBR2,SPO11,MEIOB,ANKRD31,RAD54B,MLH3,RNF212,PSMC3IP,C14orf39,CENPS,C1orf146,TEX19,MLH1,MRE11,MSH3,MSH4,MSH5,ATM,TEX11,PRDM9,FANCM,CCNB1IP1,RAD21,RAD51,RAD51C,RAD51B,RAD51D,SYCE3,NUCKS1,SYCP1,TOP2A,TOP2B,UBE2B,BRME1,C11orf80,RMI1,MUS81,HDAC10,BRIP1,MND1,RAD54L,SLX4,TRIP13,REC8,RNASEH2A,POLD3,PMS2P11,…
Peng et al. (2022) NK cell	35757748	GCSAML,ACTG1,ACOT7,SELENOK,PEBP1,BIRC3,ACAP1
Fu et al. (2019) MSI (Microsatellite instability status)	31646964	HNRNPL,MTA2,CALR,RASL11A,LYG1,STRN3,HPSE,PRPF39,NOCT,AMFR,CDC16,VGF,SEC22B,CAB39L,DHRS12,TMEM192,BCAS3,ATF6,GRM8,DUSP18
Necroptosis	35077391, 35242144 and 35165523	FASLG,ZBP1,DIABLO,KLF9,TRIM11,AXL,BCL2,PLK1,IDH2,DDX58,CYLD,TNFSF10,FLT3,BACH2,ATRX,FAS,HDAC9,RNF31,TLR3,CD40,TRAF2,CFLAR,TARDBP,TSC1,ID1,ALK,GATA3,OTULIN,DNMT1,TNFRSF1B,CDKN2A,STAT3,SPATA2,TERT,STUB1,MPG,BNIP3,LEF1,FADD,SQSTM1,MYCN,IPMK,HSP90AA1,SIRT1,IDH1,MAP3K7,APP,HAT1
McClanahan et al. (2017) expIS (Expanded immune signature)	28650338	GZMB,GZMK,CXCR6,CXCL10,CXCL13,CCL5,STAT1,CD3D,CD3E,CD2,IL2RG,NKG7,HLA-E,CIITA,HLA-DRA,LAG3,IDO1,TAGAP
Nurmik et al. (2020) CAF (Cancer Associated Fibroblast)	30734283	FAP,ACTA2,MFAP5,COL11A1,TN-C
m6A	33748145, 32164750 and 36091006	CBLL1,KIAA1429,METTL14,METTL3,RBM15,RBM15B,WTAP,ZC3H13,ALKBH5,FTO,ELAVL1,FMR1,HNRNPA2B1,HNRNPC,IGF2BP1,IGF2BP2,IGF2BP3,LRPPRC,YTHDC1,YTHDC2,YTHDF1,YTHDF2,YTHDF3
Lactic metabolism	35250999 and 36275729	NDUFA11,SLC37A4,NDUFS4,ATP5F1E,PDHX,TUFM,LYRM4,PCK1,MT-TS2,NDUFB3,LONP1,MT-CO3,LYRM7,TMEM70,LARS1,BCS1L,TIMMDC1,NFU1,NDUFV1,HSD17B10,NDUFS6,NAXE,MT-ND1,TKFC,PREPL,NDUFS2,COA6,MT-TF,GTPBP3,MRPS34,FOXRED1,PDHB,LIAS,PC,NDUFV2,COQ2,SCO2,SLC25A13,PPM1B,NDUFB10,WARS2,SDHA,USP18,MT-CO1,MT-ND2,SLC25A19,PNPLA8,TRMT10C,MRPS7,TANGO2,PHKA2,AARS2,SLC3A1,SFXN4,NDUFA10,TYMP,PDSS2,MT-ND5,G6PC,HADHB,LIPT2,MT-TC,M…
Roh et al. (2017) IS (Roh immune score)	28251903	GZMA,GZMB,PRF1,GNLY,HLA-A,HLA-B,HLA-C,HLA-E,HLA-F,HLA-G,HLA-H,HLA-DMA,HLA-DMB,HLA-DOA,HLA-DOB,HLA-DPA1,HLA-DPB1,HLA-DQA1,HLA-DQA2,HLA-DQB1,HLA-DRA,HLA-DRB1,IFNG,IFNGR1,IFNGR2,IRF1,STAT1,PSMB9,CCR5,CCL3,CCL4,CCL5,CXCL9,CXCL10,CXCL11,ICAM1,ICAM2,ICAM3,ICAM4,ICAM5,VCAM1
Liu et al. (2022) Epigenetic	36479108	DNMT1,EP300,KMT2A,BRCA1,URORA,SMARCA4,SMARCA1,CHD1,DNMT3B,KAT6A,KMT2B,RING1A,AURORB,ARID1A,SMARCA5,CHD2,DNMT3L,KAT6B,KMT2C,RING1B,MSK1,PBRM1,RSF1,CHD3,TET1,ESA1,KMT2D,BMI1,MSK2,SMARCB1,CHD4,TET2,dMOF,DOT1L,MYSM1,MST1,ATRX,CHD5,TET3,KAT7,KDM5A,OTLD1,CHD6,TDG,GNAT1, GNAT2, GNAT3, GLYAT, HGSNAT, HDAC1, HDAC2,HDAC4, HDAC7, HDAC8, HDAC9, HDAC10, HDAC11, SIRT1, SIRT2, SIRT3, SIRT5, SIRT6, SIRT7,KDM5B, …
Exosomes	34496872	CD63,DPP4,CD81,HLA-B,HLA-DRA,HLA-DRB5,HLA-DRB1,HLA-DQB1,PTPRC,ITGA4,GNAI2,HSP90AA1,HSPA8,CLTC,TUBA1A,TUBB,TUBA1B,MSN,PKM,ENO1,GAPDH,ALDOA,ATP1A1,EEF1A1,MCAM,MLANA,CD37,CD82,HLA-DMB,GCNT2,ICAM1,CD86,LAMP1,LAMP2,TFRC,CD53,CD247,CD2,ITGB2,CXCR4,HLA-E,ERBB2,ACTB,ACTG1,FASLG,TNFSF10,CEACAM5,FSCN1,TUBB4A,ACTA1,PDIA2,L1CAM,TGFB1,EGFR,SELP,SFN,ANXA2,CD59,MUC1,MUC4,PROM1,SLC9A3R1,MUC16,TSG101,CHST1,PDLIM7…
Lysosome	36071159	PLA2G15,AP3B2,GGA1,SLC11A1,PPT1,MFSD8,CTSZ,NAGPA,IGF2R,ARSG,ATP6V0A1,CTSW,ATP6V0B,LGMN,CTSS,AP4S1,LAMP2,ATP6AP1,LAPTM5,AP1S3,CLTCL1,AP4B1,AP3B1,LAMP3,ATP6V0A4,CTSL,ABCB9,AP1B1,CTSK,SLC11A2,GNPTAB,SMPD1,CTSH,AP1G1,CTSG,CTSE,LAPTM4A,GM2A,LAMP1,CTSO,GGA2,CTSV,AP3M1,CTSC,GBA,AP3D1,CD164,ATP6V1H,HGSNAT,ABCA2,DNASE2B,AGA,AP3M2,ATP6V0D2,ARSA,CTSD,CTSB,ARSB,TCIRG1,GNS,PPT2,DNASE2,SORT1,ASAH1,AP4E1,GALNS,…
Oxidative stress	34659343 and 35300137	KIT,NDUFA13,MAPK13,TNFSF4,LEPQTL1,MIR185,ALS3,ALS7,OXTR,DHFR,ACACA,GPX8,BGLAP,TAZ,MAPK12,YBX1,SFXN4,SLC4A1,HPSE,RPTOR,MTA1,CD274,ENDOG,BMP4,MTTP,TCF7L2,TLR6,VDR,CPQ,NFU1,GADD45G,FMO4,BBC3,AREG,HK1,PIK3R2,ATG5,POU5F1,SIRT6,MIR214,JAZF1,FADD,BCL2A1,IL11,SELENOT,MAP3K11,CYP4F2,MIR24-2,ASPA,ROCK1,NEDD8,GAA,ATP5PD,PEPD,CAPN2,PTPRC,CYP20A1,MKI67,SORL1,MIR210,SORD,MUC5AC,ALDH3A2,CHCHD2,PLD1,C5,MIR222,TN…
m7G	36313441, 36353111 and 36636051	AGO2,CYFIP1,DCP2,DCPS,EIF3D,EIF4A1,EIF4E,EIF4E1B,EIF4E2,EIF4E3,EIF4G3,GEMIN5,IFIT5,LARP1,LSM1,METTL1,NCBP1,NCBP2,NCBP2L,NCBP3,NSUN2,NUDT10,NUDT11,NUDT16,NUDT3,NUDT4,NUDT4B,SNUPN,WDR4
ECM	34646782	ITGAL,ITGA3,ITGA2B,MMP25,DCN,CAPN1,CD44,IBSP,MUSK,TIMP2,MFAP3,TLL1,VCAN,CDH1,TNC,COL9A2,LTBP1,ELN,LAMC3,COL23A1,LAMA3,LAMC2,COL11A1,COL17A1,ACTN1,P4HA2,NTN4,ICAM3,CAPN6,FBLN1,ITGA8,CEACAM1,COL5A3,PSEN1,COL4A4,COL19A1,ITGB5,PLOD1,ITGAE,COL16A1,CEACAM6,ADAMTS2,MMP2,NID2,LTBP4,ICAM1,P3H2,LAMB1,ITGA6,CMA1,CAPN3,COL9A3,TGFB2,TLL2,MADCAM1,MMP11,PDGFB,CTSG,MMP9,BMP7,COL20A1,LAMA1,TIMP1,MMP15,CAPN15,TGFB…
Zeng et al. (2022) Thrombosis	35849048	SPINK1,JAK2,PROC,NPM1,TET2,TNNT2,CD46,ZBTB16,SMAD4,NOTCH1,RASA1,PROS1,FGB,NABP1,PMM2,CFTR,STAT5B,GNAQ,HRG,MYPN,MPL,STAT3,THPO,MMACHC,SLC2A10,MTRR,CPA1,CCR1,PDGFRA,SERPINC1,PRSS2,CITED2,AGGF1,STAT4,HBB,PRKAR1A,USP8,CFI,TP53,IL23R,PTPN22,KCNQ1,PIGA,CTRC,IL10,PIEZO1,FAS,CD55,UBA1,PRSS1,VHL,PML,CBS,ENG,MPI,PTEN,PDE4D,BCOR,PRTN3,HABP2,SERPIND1,CALR,MTHFR,AKT1,KIF11,TBL1XR1,FGA,GDF2,PIGM,MYH9,NLRC4,FGG…
Kong et al. (2022) Immune Checkpoint	35764641	IDO1,LAG3,CTLA4,TNFRSF9,ICOS,CD80,PDCD1LG2,TIGIT,CD70,TNFSF9,ICOSLG,KIR3DL1,CD86,PDCD1,LAIR1,TNFRSF8,TNFSF15,TNFRSF14,IDO2,CD276,CD40,TNFRSF4,TNFSF14,HHLA2,CD244,CD274,HAVCR2,CD27,BTLA,LGALS9,TMIGD2,CD28,CD48,TNFRSF25,CD40LG,ADORA2A,VTCN1,CD160,CD44,TNFSF18,TNFRSF18,BTNL2,C10orf54,CD200R1,TNFSF4,CD200,NRP1
NETs	35688556	ALPL,BST1,CD93,CEACAM3,CREB5,CRISPLD2,CSF3R,CYP4F3,DYSF,FCAR,FCGR3B,CPPED1,FPR1,FPR2,G0S2,HIST1H2BC,HPSE,CXCR1,CXCR2,KCNJ15,LILRB2,MGAM,MME,PDE4B,S100A12,SIGLEC5,SLC22A4,SLC25A37,TECPR2,TNFRSF10C,VNN3
Anoikis	36291283 and 36505486	CEACAM5,MYBBP1A,CHEK2,CRYBA1,SIK1,TLE5,E2F1,AKT1,DAPK2,MTOR,BRMS1,ITGA5,ITGB1,MCL1,CEACAM6,NOTCH1,NTRK2,PTRH2,PDK4,PIK3CA,ZNF304,PTK2,BCL2,SNAI2,SRC,STK11,MAP3K7,TFDP1,TLE1,TSC2,ANKRD13C,IKBKG,CAV1,BMF
Long et al. (2022) (Mutation Genes)	35197093	BRAF,PAK7,PTPRD,PTPRT,ROS1,SETD2,TET1,VHL,FAM46C,RNF43,ZFHX3
McClanahan et al. (2017) IFN	28650338	DDX4,IFIT1,IFIT2,IFIT3,IRF7,ISG20,MX1,MX2,RSAD2,TNFSF10
Xue et al. (2022) Neutrophils	36352227	MMP8,S100A12,ISG15,TXNIP,ELL2,PTGS2,APOA2,CD74,IFIT1,SPP1,CCL4
Cuproptosis	35990642 and 36110851	DLD,PDHB,ATP7B,ATP7A,DLAT,DLST,SLC31A1,DBT,FDX1,LIPIT1,LIA,GCSH,PDHA1
Lakatos et al. (2020) CD8T	32929288	CD8A,CD8B,GZMA,GZMB,PRF1
